# Supplementary material for: Uveitic glaucoma-like features in Yap conditional knockout mice
Source: Cell Death Discov. 2024 Jan 25;10:48. doi: 10.1038/s41420-023-01791-6 (PMC10811226; doi:10.1038/s41420-023-01791-6)
Supplement: Supplementary file 5 — Supplemental Table S1 [file 41420_2023_1791_MOESM5_ESM.xls]

## Sheet: YAP-CKO.vs.CTL-2M-FC1.5-F0.05-T
Supplemental Table S1. List of deregulated genes in 2-month-old Yap cKO retinas.
Ensembl_ID	Gene.name	Mean_CTL._TPM	Mean_KO._TPM	LogFC_KO.vs.CTL	pval_KO.vs.CTL	FDR_KO.vs.CTL
ENSMUSG00000094690	1600014C23Rik	25.8	13.9	-0.955371	1.24613e-05	0.000865186
ENSMUSG00000108207	1810059H22Rik	6.3	4.2	-0.643801	3.25366e-05	0.00191224
ENSMUSG00000099696	2900052N01Rik	24.2	16.5	-0.617106	3.09652e-07	3.60812e-05
ENSMUSG00000107929	4930595L18Rik	27.5	14.1	-1.03807	0.000273152	0.0098623
ENSMUSG00000006204	5430419D17Rik	4.7	10.7	1.11264	6.67147e-08	9.90216e-06
ENSMUSG00000030111	A2m	16.6	8.6	-1.01063	2.12528e-07	2.63693e-05
ENSMUSG00000106887	A930005G22Rik	20	13.9	-0.591228	0.000662464	0.0176574
ENSMUSG00000086262	A930031H19Rik	37.2	25.5	-0.606258	0.00205632	0.0367887
ENSMUSG00000029695	Aass	5.1	1.9	-1.50577	2.04974e-16	1.01728e-13
ENSMUSG00000015243	Abca1	15.5	25.2	0.634341	0.00133994	0.0281871
ENSMUSG00000044749	Abca6	9.1	18.8	0.990033	1.24151e-07	1.68043e-05
ENSMUSG00000036880	Acaa2	56.3	36.4	-0.693968	1.78543e-08	2.91765e-06
ENSMUSG00000022893	Adamts1	19.8	31.4	0.601206	1.40593e-06	0.000137514
ENSMUSG00000005580	Adcy9	9.1	14.3	0.58877	0.00148637	0.030159
ENSMUSG00000031189	Aff2	2.6	5.4	1.00955	0.000718221	0.018724
ENSMUSG00000028842	Ago3	7.8	12.5	0.623286	0.00297164	0.0463022
ENSMUSG00000022178	Ajuba	7.7	2.7	-1.54332	9.1128e-21	7.63197e-18
ENSMUSG00000039058	Ak5	11.9	23.3	0.901513	2.16386e-10	4.99926e-08
ENSMUSG00000053279	Aldh1a1	65.9	39	-0.818369	0.000136497	0.00588402
ENSMUSG00000024747	Aldh1a7	11.8	6.7	-0.870589	1.60447e-06	0.000150349
ENSMUSG00000030088	Aldh1l1	16.4	9.9	-0.794103	7.30582e-12	2.3309e-09
ENSMUSG00000024659	Anxa1	34.3	15.8	-1.18454	7.70261e-18	4.30062e-15
ENSMUSG00000019852	Arfgef3	14.6	23.4	0.622377	0.00239684	0.0411765
ENSMUSG00000030220	Arhgdib	20.5	13.9	-0.625947	9.05862e-06	0.000674364
ENSMUSG00000036412	Arsi	6.3	3.2	-1.04344	1.83231e-08	2.95819e-06
ENSMUSG00000007097	Atp1a2	87.3	57.6	-0.66743	3.23453e-06	0.000276068
ENSMUSG00000101429	BC055402	21.1	6.8	-1.70813	8.55777e-28	1.27416e-24
ENSMUSG00000002980	Bcam	28.9	19.9	-0.603751	0.000209462	0.00824564
ENSMUSG00000028167	Bdh2	6.6	4.4	-0.659386	0.00296108	0.0461915
ENSMUSG00000020169	Best3	3.2	6.5	0.971989	8.14288e-05	0.00398228
ENSMUSG00000021835	Bmp4	5.5	2.5	-1.1852	0.00227282	0.0395016
ENSMUSG00000029082	Bst1	20.7	12.4	-0.794143	0.000238185	0.00900752
ENSMUSG00000039145	Camk1d	104	177	0.702738	7.06719e-10	1.55246e-07
ENSMUSG00000031373	Car5b	7	4.8	-0.616331	2.64856e-05	0.00164309
ENSMUSG00000020424	Castor1	7.2	4.4	-0.778216	0.00047038	0.0143529
ENSMUSG00000004044	Cavin1	15	9.9	-0.658699	1.19178e-05	0.00083612
ENSMUSG00000028195	Ccn1	6.2	2.5	-1.39079	2.07412e-05	0.00130485
ENSMUSG00000019997	Ccn2	56.3	17.4	-1.76438	2.7383e-15	1.22311e-12
ENSMUSG00000047139	Cd24a	14.6	8.8	-0.796442	4.10088e-06	0.000337127
ENSMUSG00000049521	Cdc42ep1	20.1	13.3	-0.668502	5.29242e-05	0.00282543
ENSMUSG00000040452	Cdh12	4	7.4	0.812808	0.00105993	0.0239917
ENSMUSG00000037664	Cdkn1c	34.4	20.2	-0.834353	1.52747e-05	0.00104429
ENSMUSG00000064246	Chil1	34.3	22.3	-0.684133	3.46478e-07	3.96821e-05
ENSMUSG00000045613	Chrm2	9.3	15.1	0.638509	0.000130069	0.00569029
ENSMUSG00000057337	Chst3	17	26.5	0.585921	0.000130367	0.00569029
ENSMUSG00000022512	Cldn1	5.6	2.6	-1.17022	7.97382e-06	0.000596923
ENSMUSG00000047230	Cldn2	5.7	0.5	-3.37498	3.47979e-21	3.10861e-18
ENSMUSG00000022949	Clic6	15.9	9	-0.878118	0.000206872	0.00822578
ENSMUSG00000025545	Clybl	30.5	19.3	-0.72145	1.89307e-07	2.43915e-05
ENSMUSG00000022235	Cmbl	10	4.5	-1.21869	1.39967e-10	3.29046e-08
ENSMUSG00000040759	Cmtm5	10.6	6.2	-0.823138	3.9064e-05	0.00216762
ENSMUSG00000004665	Cnn2	6.8	4	-0.834276	4.06818e-05	0.00224336
ENSMUSG00000053931	Cnn3	166.5	116.1	-0.585144	2.01301e-09	4.08701e-07
ENSMUSG00000039488	Cntn5	3.5	6.2	0.740081	0.000569857	0.0162902
ENSMUSG00000070695	Cntnap5a	6.5	10.9	0.684209	0.000268961	0.00981752
ENSMUSG00000001435	Col18a1	40.2	10.7	-1.97287	6.24867e-26	6.97769e-23
ENSMUSG00000028626	Col9a2	18.5	8.9	-1.11757	4.32149e-07	4.70796e-05
ENSMUSG00000025488	Cox8b	25.3	8.1	-1.69833	1.72544e-11	5.02629e-09
ENSMUSG00000032291	Crabp1	46.9	80.5	0.71296	0.00190069	0.0348893
ENSMUSG00000044279	Crb3	5.9	3.6	-0.756712	0.00146275	0.029925
ENSMUSG00000038648	Creb3l2	21.5	37.2	0.729018	2.56508e-11	6.92422e-09
ENSMUSG00000049796	Crh	2.6	5.7	1.09044	0.00197166	0.0357998
ENSMUSG00000021680	Crhbp	49.4	22.6	-1.19288	1.07032e-08	1.83876e-06
ENSMUSG00000032431	Crtap	11.8	7.5	-0.719801	4.4623e-06	0.00036199
ENSMUSG00000032060	Cryab	105.7	39.9	-1.47146	9.20227e-34	2.46621e-30
ENSMUSG00000042340	Ctf1	8	4	-1.05076	7.21122e-07	7.54924e-05
ENSMUSG00000030560	Ctsc	13.8	7.6	-0.912491	1.01766e-11	3.03038e-09
ENSMUSG00000024987	Cyp26a1	4.7	12.1	1.30459	0.00112368	0.0250122
ENSMUSG00000026170	Cyp27a1	9.3	5.3	-0.880619	9.0611e-08	1.26478e-05
ENSMUSG00000026989	Dapl1	145.9	82.9	-0.883889	5.0015e-11	1.28885e-08
ENSMUSG00000026385	Dbi	304.9	203.3	-0.650923	2.86796e-08	4.46868e-06
ENSMUSG00000060534	Dcc	6.2	10.2	0.650984	0.00155695	0.0310311
ENSMUSG00000022129	Dct	29.8	13.3	-1.21685	0.000760933	0.0192387
ENSMUSG00000034731	Dgkh	9.8	16.1	0.652574	0.00180458	0.03393
ENSMUSG00000038665	Dgki	5.1	11.5	1.10077	0.000377694	0.0122842
ENSMUSG00000007682	Dio2	23.6	67.3	1.44812	0.00020914	0.00824564
ENSMUSG00000075707	Dio3	5.3	2.6	-1.07128	3.81402e-06	0.000319424
ENSMUSG00000113581	Dio3os	7.6	3.9	-1.02281	0.000192858	0.0077412
ENSMUSG00000034706	Dnaic2	7.2	4.6	-0.718711	1.58627e-06	0.000150349
ENSMUSG00000030002	Dusp11	17.4	28.1	0.634809	5.20644e-05	0.00279065
ENSMUSG00000028635	Edn2	11.4	5	-1.26202	4.82921e-08	7.40604e-06
ENSMUSG00000020467	Efemp1	127.3	88.8	-0.585365	1.14914e-09	2.36899e-07
ENSMUSG00000024909	Efemp2	10.8	7.4	-0.61378	2.2114e-06	0.000200221
ENSMUSG00000055540	Epha6	3.7	6.3	0.724863	0.00130355	0.0277705
ENSMUSG00000017724	Etv4	3.6	6.5	0.778839	0.00182359	0.0341286
ENSMUSG00000013089	Etv5	28.4	48.8	0.719729	7.3112e-09	1.30627e-06
ENSMUSG00000052397	Ezr	24.2	16.8	-0.590133	0.000136562	0.00588402
ENSMUSG00000038235	F11r	18.9	10.6	-0.894292	1.0207e-06	0.000104408
ENSMUSG00000021750	Fam107a	18.9	9.8	-1.00561	3.02336e-09	5.87144e-07
ENSMUSG00000026483	Fam129a	9.7	4.7	-1.11931	9.90017e-09	1.72289e-06
ENSMUSG00000036800	Fam135b	6.5	10.5	0.629161	0.000701935	0.0185014
ENSMUSG00000074505	Fat3	11.9	19.7	0.6727	8.23052e-05	0.00399598
ENSMUSG00000028246	Faxc	16.8	26.7	0.612729	0.00167582	0.0324979
ENSMUSG00000006369	Fbln1	44.4	5	-3.2	3.31622e-06	0.000281249
ENSMUSG00000027204	Fbn1	8.6	3.6	-1.31865	1.07961e-18	6.2899e-16
ENSMUSG00000025551	Fgf14	15.1	23.8	0.594222	0.00168726	0.0326253
ENSMUSG00000041559	Fmod	24.9	1.7	-3.92533	1.32771e-52	8.89566e-49
ENSMUSG00000026193	Fn1	11.5	20.6	0.765108	1.1143e-06	0.000112268
ENSMUSG00000001773	Folh1	13.6	6.2	-1.20765	3.56547e-16	1.70633e-13
ENSMUSG00000001827	Folr1	30.1	16.5	-0.924293	2.85542e-10	6.48518e-08
ENSMUSG00000036264	Fstl4	2.6	5	0.863503	1.65579e-05	0.00109299
ENSMUSG00000029212	Gabrb1	3.5	5.7	0.655152	0.000862367	0.0210463
ENSMUSG00000007653	Gabrb2	15	28.3	0.855505	0.00186015	0.0345301
ENSMUSG00000028268	Gbp3	4.9	9.3	0.877814	0.000113479	0.00511992
ENSMUSG00000050953	Gja1	8.5	2.4	-1.8762	2.52802e-09	5.05605e-07
ENSMUSG00000000263	Glra1	8.6	20.5	1.20498	0.000562618	0.0161783
ENSMUSG00000083679	Gm12892	9.9	6.5	-0.677861	0.00203604	0.0366141
ENSMUSG00000083621	Gm14586	32.4	22.1	-0.622306	0.00089066	0.021543
ENSMUSG00000086914	Gm16124	47	26.7	-0.891042	1.52257e-06	0.00014678
ENSMUSG00000088609	Gm24187	8925.4	4853	-0.947221	0.00175637	0.0335261
ENSMUSG00000113265	Gm30198	25.3	11.5	-1.21612	9.00691e-05	0.00424136
ENSMUSG00000108726	Gm30684	8.5	14.2	0.675029	0.00284747	0.0452623
ENSMUSG00000098178	Gm42418	18908.5	10001.7	-0.984001	6.85332e-05	0.00345365
ENSMUSG00000108308	Gm45218	4.7	7.9	0.716073	0.00156407	0.0310311
ENSMUSG00000097274	Gm47512	6.9	11.8	0.711461	0.000928508	0.0219554
ENSMUSG00000111394	Gm49759	11.4	20.3	0.775895	0.000438343	0.01366
ENSMUSG00000116815	Gm49760	3.5	7	0.9302	1.9963e-05	0.0012678
ENSMUSG00000102752	Gm7694	6.5	3.1	-1.14634	1.43626e-08	2.40573e-06
ENSMUSG00000098238	Gm8756	10.7	6.5	-0.792936	0.00193612	0.0353767
ENSMUSG00000024697	Gna14	7	4.4	-0.739805	0.000325346	0.0110357
ENSMUSG00000055653	Gpc3	10.9	5.7	-0.980911	1.76884e-05	0.00115622
ENSMUSG00000031119	Gpc4	8.7	4	-1.17668	2.60203e-09	5.12754e-07
ENSMUSG00000070337	Gpr179	41.1	67	0.640797	0.000147438	0.00627195
ENSMUSG00000040125	Gpr26	13.9	26.8	0.880916	5.12507e-11	1.29577e-08
ENSMUSG00000018339	Gpx3	195.8	21.9	-3.23203	2.05585e-13	8.10245e-11
ENSMUSG00000021760	Gpx8	48	27	-0.892241	4.6276e-09	8.68005e-07
ENSMUSG00000059003	Grin2a	4.4	7.4	0.669922	6.834e-05	0.00345365
ENSMUSG00000030209	Grin2b	4.1	7.5	0.803215	0.00115964	0.0254323
ENSMUSG00000026879	Gsn	13.8	8.7	-0.715477	2.46289e-06	0.000220018
ENSMUSG00000058135	Gstm1	58.6	38.7	-0.666587	5.24994e-06	0.000413819
ENSMUSG00000021301	Hecw1	10.5	16.6	0.604685	0.00060294	0.0166994
ENSMUSG00000027875	Hmgcs2	6.9	3.8	-0.917189	0.00113816	0.0252171
ENSMUSG00000053465	Hs6st3	5.6	12	1.04712	0.000607122	0.0167052
ENSMUSG00000025261	Huwe1	40.9	65.2	0.612308	0.00133327	0.0281796
ENSMUSG00000030541	Idh2	30.7	19.7	-0.701514	3.307e-10	7.38563e-08
ENSMUSG00000060591	Ifitm2	15	9.1	-0.766682	0.0016356	0.0320425
ENSMUSG00000021676	Iqgap2	9.8	6.5	-0.655252	4.27641e-05	0.00232309
ENSMUSG00000037206	Islr	6	3.6	-0.791348	0.000837534	0.0206304
ENSMUSG00000087403	Kantr	11.8	19.1	0.637718	0.00114407	0.0252618
ENSMUSG00000047976	Kcna1	9.9	17.9	0.788926	0.00203555	0.0366141
ENSMUSG00000034402	Kcnh5	11.9	26.3	1.08956	0.000582026	0.0164887
ENSMUSG00000063142	Kcnma1	36.8	61.2	0.673643	3.28665e-05	0.0019232
ENSMUSG00000070683	Lactbl1	78.5	134.2	0.712864	3.12452e-05	0.00185259
ENSMUSG00000035202	Lars2	468.5	270.9	-0.856977	0.000949302	0.0222778
ENSMUSG00000029570	Lfng	17.3	11.2	-0.694088	0.000126629	0.00561865
ENSMUSG00000050335	Lgals3	5.2	1.4	-1.94515	9.28967e-12	2.82913e-09
ENSMUSG00000036560	Lgi4	8.9	6.1	-0.626714	4.11084e-05	0.00224838
ENSMUSG00000019906	Lin7a	40.5	81.1	0.945128	8.89028e-05	0.00420953
ENSMUSG00000032334	Loxl1	8	4.5	-0.910767	0.000275216	0.0098623
ENSMUSG00000001247	Lsr	11.8	7.8	-0.650143	0.0030013	0.0466559
ENSMUSG00000002020	Ltbp2	7	0.4	-4.14843	1.95402e-16	1.00707e-13
ENSMUSG00000039246	Lyplal1	28.2	13.7	-1.10271	2.28067e-11	6.36686e-09
ENSMUSG00000019726	Lyst	16.4	26.3	0.618568	0.00129919	0.0277215
ENSMUSG00000022324	Matn2	5.2	1.3	-2.07026	1.3111e-08	2.22389e-06
ENSMUSG00000058006	Mdn1	6.1	10.1	0.669287	0.000388079	0.0125265
ENSMUSG00000042436	Mfap4	13.9	2.9	-2.33982	0.00229377	0.0397626
ENSMUSG00000029049	Morn1	7.3	4.6	-0.725492	9.15299e-06	0.000677624
ENSMUSG00000051236	Msrb3	5.8	3.2	-0.911185	2.40033e-07	2.92404e-05
ENSMUSG00000031760	Mt3	86.2	57.6	-0.646852	6.30825e-05	0.00325117
ENSMUSG00000067818	Myl9	33.2	16.2	-1.09904	2.5968e-08	4.09378e-06
ENSMUSG00000041120	Nbl1	119.6	82.7	-0.599517	2.01257e-07	2.56843e-05
ENSMUSG00000022762	Ncam2	10.1	16.9	0.678354	0.00152984	0.0305969
ENSMUSG00000027489	Necab3	13.7	9.1	-0.663772	3.5065e-05	0.00200554
ENSMUSG00000029831	Npvf	9.4	0.1	-6.17789	5.7933e-34	1.94075e-30
ENSMUSG00000065922	n-R5-8s1	164.9	55.5	-1.62918	0.0017616	0.0335704
ENSMUSG00000024109	Nrxn1	8.9	14.1	0.588512	0.000110572	0.00500562
ENSMUSG00000020019	Ntn4	20.9	13.2	-0.725813	7.62829e-10	1.62253e-07
ENSMUSG00000048148	Nwd1	3.9	8.2	1.00919	5.4322e-11	1.32348e-08
ENSMUSG00000051228	Nyx	14	24	0.718204	2.69593e-05	0.00166477
ENSMUSG00000021390	Ogn	10.7	1.8	-2.62434	2.98687e-27	4.00241e-24
ENSMUSG00000046618	Olfml2a	7	3	-1.28926	5.90934e-08	8.89721e-06
ENSMUSG00000010311	Optc	48.6	4.6	-3.45038	1.40761e-16	7.54477e-14
ENSMUSG00000049112	Oxtr	1.7	9.5	2.45925	6.85464e-19	4.1751e-16
ENSMUSG00000073530	Pappa2	8.1	13.7	0.696959	3.0363e-06	0.000266728
ENSMUSG00000102697	Pcdhac2	9.2	15.8	0.716956	6.81119e-07	7.18661e-05
ENSMUSG00000051599	Pcdhb2	4.2	8.6	0.961679	3.16038e-06	0.000271469
ENSMUSG00000102222	Pcdhga10	4.4	7.9	0.766833	1.58097e-05	0.00106995
ENSMUSG00000103332	Pcdhga2	6.2	11.2	0.782717	1.59973e-06	0.000150349
ENSMUSG00000103088	Pcdhgb6	7.4	11.8	0.615233	0.000669062	0.0177533
ENSMUSG00000029718	Pcolce	13.7	4.7	-1.59924	5.31099e-11	1.31791e-08
ENSMUSG00000021587	Pcsk1	14.9	26.2	0.756334	4.22056e-07	4.6357e-05
ENSMUSG00000023868	Pde10a	5.1	16.7	1.63278	1.43297e-26	1.74561e-23
ENSMUSG00000030671	Pde3b	2.5	5.2	1.01289	1.19669e-06	0.000117909
ENSMUSG00000021699	Pde4d	9.6	14.9	0.586367	0.00102156	0.0235204
ENSMUSG00000020388	Pdlim4	13.4	9	-0.646001	0.00278558	0.0448639
ENSMUSG00000028583	Pdpn	138.8	83.7	-0.793516	8.23888e-16	3.80693e-13
ENSMUSG00000045573	Penk	108.8	26.8	-2.09899	7.40594e-11	1.77214e-08
ENSMUSG00000019851	Perp	6.6	4.6	-0.611258	0.00262756	0.0432017
ENSMUSG00000029765	Plxna4	4.8	8.5	0.767727	4.85509e-06	0.000387251
ENSMUSG00000025359	Pmel	24.3	6.7	-1.9245	5.06688e-07	5.4755e-05
ENSMUSG00000002588	Pon1	12.3	4.1	-1.6392	0.000481874	0.0145104
ENSMUSG00000025289	Prdx4	27.9	18.6	-0.660508	1.64758e-05	0.00109295
ENSMUSG00000048960	Prex2	9.9	18	0.800546	4.37681e-05	0.00235958
ENSMUSG00000022912	Pros1	16.2	27	0.67795	0.000393713	0.0126214
ENSMUSG00000015090	Ptgds	565.6	233	-1.33951	0.000694797	0.0183998
ENSMUSG00000029499	Pxmp2	10.3	6.6	-0.716811	0.000270068	0.00981752
ENSMUSG00000058400	Qrfpr	22.3	7	-1.75256	5.71697e-23	5.89287e-20
ENSMUSG00000031504	Rab20	6	3.4	-0.882061	0.000258434	0.00954
ENSMUSG00000026433	Rab29	9.9	6.4	-0.712979	0.000349789	0.0116307
ENSMUSG00000030559	Rab38	6.6	2.7	-1.36026	2.27964e-07	2.8025e-05
ENSMUSG00000009281	Rarres2	13.3	3.6	-1.93892	9.21872e-12	2.82913e-09
ENSMUSG00000022018	Rgcc	10.9	6.5	-0.821758	0.000528505	0.0153956
ENSMUSG00000041845	Rhod	7.7	4.7	-0.747063	0.000937241	0.022111
ENSMUSG00000046768	Rhoj	8	4.5	-0.894949	2.43404e-07	2.92927e-05
ENSMUSG00000065037	Rn7sk	362.6	173.3	-1.13089	0.000600752	0.0166994
ENSMUSG00000055723	Rras2	6.7	4.6	-0.592103	0.00012739	0.00562551
ENSMUSG00000037266	Rsrp1	226.3	144	-0.71584	3.04548e-06	0.000266728
ENSMUSG00000074457	S100a16	85.1	57.1	-0.641689	2.11862e-07	2.63693e-05
ENSMUSG00000001025	S100a6	18.9	7.6	-1.39564	3.57981e-07	4.06211e-05
ENSMUSG00000067586	S1pr3	41.5	9.8	-2.14848	3.04341e-46	1.35939e-42
ENSMUSG00000032719	Sbspon	28.5	19.9	-0.586698	1.80248e-07	2.34497e-05
ENSMUSG00000034463	Scara3	37.8	61.2	0.627438	2.01713e-11	5.75097e-09
ENSMUSG00000057182	Scn3a	5.8	9.2	0.611495	0.00141428	0.0292009
ENSMUSG00000034810	Scn7a	8.4	5.8	-0.588309	0.00253745	0.0425024
ENSMUSG00000034161	Scx	6.2	4	-0.700483	0.00092901	0.0219554
ENSMUSG00000057969	Sema3b	10.9	5	-1.17857	1.11941e-09	2.34377e-07
ENSMUSG00000021091	Serpina3n	26.7	10.7	-1.3828	1.19512e-06	0.000117909
ENSMUSG00000091155	Serpine3	15.5	68.4	2.08241	9.62784e-14	3.90949e-11
ENSMUSG00000023224	Serping1	25.5	9.6	-1.48127	3.16804e-11	8.32387e-09
ENSMUSG00000021448	Shc3	3.1	8.3	1.3522	2.44835e-07	2.92927e-05
ENSMUSG00000042700	Sipa1l1	19.9	32.1	0.627242	2.91498e-07	3.42638e-05
ENSMUSG00000029843	Slc13a4	5.3	2.1	-1.38923	0.000144291	0.00615766
ENSMUSG00000063796	Slc22a8	7.2	4.2	-0.837095	0.000142568	0.00610354
ENSMUSG00000041771	Slc24a4	27.7	61	1.08168	1.23114e-07	1.68043e-05
ENSMUSG00000020651	Slc26a4	8.5	0.2	-5.037	1.61832e-73	2.16854e-69
ENSMUSG00000036949	Slc39a12	6.5	4.2	-0.698467	0.000625274	0.0170298
ENSMUSG00000030108	Slc6a13	21.4	7.3	-1.61143	9.07027e-07	9.42183e-05
ENSMUSG00000036814	Slc6a20a	8.1	3.9	-1.08192	0.000486454	0.0145827
ENSMUSG00000039728	Slc6a5	11.9	21.2	0.773031	5.42904e-06	0.000425434
ENSMUSG00000037341	Slc9a7	23.4	42.2	0.793843	0.000739996	0.0191146
ENSMUSG00000025938	Slco5a1	4	6.5	0.659103	5.80828e-05	0.00302844
ENSMUSG00000030655	Smg1	15.2	25.6	0.694297	0.000570939	0.0162902
ENSMUSG00000019872	Smpdl3a	13.3	8.2	-0.76387	2.15279e-05	0.00134801
ENSMUSG00000060429	Sntb1	20.8	32.5	0.587797	9.60134e-06	0.000695448
ENSMUSG00000072941	Sod3	8.3	2.6	-1.74099	6.82254e-08	9.93718e-06
ENSMUSG00000055485	Soga1	7.2	13.4	0.84706	0.00105596	0.0239603
ENSMUSG00000036169	Sostdc1	7.2	3.7	-1.0369	2.09506e-07	2.63693e-05
ENSMUSG00000041540	Sox5	3.3	5.4	0.635728	3.15234e-06	0.000271469
ENSMUSG00000001948	Spa17	17.3	11.7	-0.639294	0.000864713	0.0210463
ENSMUSG00000018593	Sparc	295.4	143.5	-1.10688	3.43886e-31	7.49017e-28
ENSMUSG00000020303	Stc2	2.1	5.5	1.32	3.78591e-06	0.000319064
ENSMUSG00000039629	Strip2	36.3	60.9	0.684717	6.42871e-09	1.16412e-06
ENSMUSG00000022829	Stxbp5l	5.7	11.4	0.954355	0.000758706	0.0192387
ENSMUSG00000061838	Suclg2	5.9	3.8	-0.69901	2.0436e-06	0.000188856
ENSMUSG00000003824	Syce2	11.5	7.6	-0.677254	0.000324192	0.0110258
ENSMUSG00000063260	Syt10	6.6	13.5	0.962644	0.000443738	0.013796
ENSMUSG00000041479	Syt15	16.9	7.6	-1.21898	3.22661e-19	2.16183e-16
ENSMUSG00000054321	Taf4b	11	17.7	0.624256	6.44897e-05	0.00330662
ENSMUSG00000027175	Tcp11l1	5.4	9.5	0.753326	0.00098501	0.0229152
ENSMUSG00000016150	Tenm1	4.7	7.9	0.702643	0.000594121	0.0166902
ENSMUSG00000040152	Thbs1	9.4	5.8	-0.755819	0.00109988	0.0245232
ENSMUSG00000070498	Tmem132b	11.2	18.5	0.653585	1.03477e-06	0.000105045
ENSMUSG00000040616	Tmem51	13.9	9.2	-0.640033	2.02871e-05	0.0012823
ENSMUSG00000015829	Tnr	33	56.6	0.716335	0.000211959	0.00828061
ENSMUSG00000006764	Tph2	9.6	4.6	-1.11972	2.60522e-13	9.50811e-11
ENSMUSG00000031026	Trim66	5.9	10.1	0.721126	5.90815e-06	0.000460286
ENSMUSG00000023348	Trip6	17.9	11.1	-0.757353	4.1284e-07	4.59594e-05
ENSMUSG00000030523	Trpm1	42.5	68.9	0.633239	0.000188466	0.00764616
ENSMUSG00000044986	Tst	6.2	3.6	-0.842038	9.23839e-06	0.000679278
ENSMUSG00000085873	Ttc39aos1	6.5	10.7	0.678651	0.00289832	0.0457448
ENSMUSG00000005994	Tyrp1	13.3	6.4	-1.11509	0.000315377	0.010836
ENSMUSG00000027078	Ube2l6	10.7	6.6	-0.748492	9.05245e-05	0.00424136
ENSMUSG00000026668	Ucma	7.3	12.1	0.654858	0.00202721	0.0365607
ENSMUSG00000020099	Unc5b	8.5	13.9	0.653188	8.55799e-05	0.00411029
ENSMUSG00000051527	Usp29	7.6	11.9	0.594101	7.88084e-08	1.11161e-05
ENSMUSG00000027962	Vcam1	8.9	5.6	-0.73752	4.15006e-07	4.59594e-05
ENSMUSG00000019772	Vip	19.7	34.5	0.747174	3.26225e-07	3.76846e-05
ENSMUSG00000050666	Vstm4	8.6	4.9	-0.880315	1.28948e-07	1.72791e-05
ENSMUSG00000028391	Wdr31	36.2	24.3	-0.645895	0.00200326	0.0362365
ENSMUSG00000036459	Wtip	9.2	6.1	-0.647855	0.000151135	0.00636859
ENSMUSG00000051951	Xkr4	5	10.6	1.03527	0.00131973	0.0279936
ENSMUSG00000042631	Xkr7	5.4	10.5	0.889201	0.00114621	0.0252618
ENSMUSG00000053110	Yap1	9.7	3.9	-1.36786	3.91278e-31	7.49017e-28
ENSMUSG00000025255	Zfhx4	9.4	15.5	0.661652	0.00260091	0.0430704
ENSMUSG00000034071	Zfp551	5.5	9.5	0.733564	0.000138714	0.00595761
ENSMUSG00000044296	Zfp879	9.2	16.1	0.750809	1.91397e-05	0.00122129
