# Supplementary material for: Uveitic glaucoma-like features in Yap conditional knockout mice
Source: Cell Death Discov. 2024 Jan 25;10:48. doi: 10.1038/s41420-023-01791-6 (PMC10811226; doi:10.1038/s41420-023-01791-6)
Supplement: Supplementary file 6 — Supplemental Table S2 [file 41420_2023_1791_MOESM6_ESM.xlsx]

## Sheet: Annotation
MyList	Gene ID	Type	Tax ID	Homologene Gene ID	Homologene Gene Tax ID	Gene Symbol	Description	Gene Summary	Biological Process (GO)	Cellular Component (GO)	GOSlim (Ontology)	Molecular Function (GO)	Kinase Class (UniProt)	InterPro	Secreted (UniProt)	Transmembrane (UniProt)	Appris (Ensembl)	Transmembrane (TMHMM)	JAX	OMIM	Disease Ontology (DO)	Gene RIF (NCBI)	Pubmed Count	Isoforms ID Map	KEGG Pathway	GO:0031012 extracellular matrix	GO:0007268 chemical synaptic transmission	GO:0050839 cell adhesion molecule binding	mmu04024 cAMP signaling pathway - Mus m	GO:0099507 ligand-gated monoatomic ion ch	GO:2000147 positive regulation of cell mo	GO:1901702 salt transmembrane transporter	GO:0034330 cell junction organization	GO:0050840 extracellular matrix binding	GO:0120035 regulation of plasma membrane	GO:0005509 calcium ion binding	GO:0098609 cell-cell adhesion	GO:0007610 behavior	GO:0016324 apical plasma membrane	GO:0071953 elastic fiber	GO:0032970 regulation of actin filament-b	GO:0010038 response to metal ion	GO:0009636 response to toxic substance	GO:0048514 blood vessel morphogenesis	GO:0070161 anchoring junction
Glra1	14654	symbol	M. musculus	14654	M. musculus	Glra1	glycine receptor, alpha 1 subunit	Enables extracellularly glycine-gated chloride channel activity; glycine binding activity; and transmitter-gated ion channel activity involved in regulation of postsynaptic membrane potential. Involved in glycinergic synaptic transmission; inhibitory postsynaptic potential; and response to alcohol. Acts upstream of or within several processes, including adult walking behavior; regulation of respi…	GO:0060012 synaptic transmission, glycinergic;GO:0051970 negative regulation of transmission of nerve impulse;GO:2000344 positive regulation of acrosome reaction	GO:0098690 glycinergic synapse;GO:0060077 inhibitory synapse;GO:0044305 calyx of Held	[GO:0005886] plasma membrane; [GO:0005215] transporter activity; [GO:0060089] molecular transducer activity; [GO:0055085] transmembrane transport; [GO:0043226] organelle; [GO:0023052] signaling; [GO:0050877] nervous system process; [GO:0003012] muscle system process; [GO:0003016] respiratory system process; [GO:0022414] reproductive process	GO:0030977 taurine binding;GO:0043210 alkanesulfonate binding;GO:0016933 extracellularly glycine-gated ion channel activity		[IPR006028] Gamma-aminobutyric acid A receptor/Glycine receptor alpha; [IPR006029] Neurotransmitter-gated ion-channel transmembrane domain; [IPR006201] Neurotransmitter-gated ion-channel; [IPR006202] Neurotransmitter-gated ion-channel ligand-binding domain; [IPR008127] Glycine receptor alpha; [IPR018000] Neurotransmitter-gated ion-channel, conserved site; [IPR036719] Neurotransmitter-gated ion-ch…		yes	principal4	yes	MP:0002083 premature death; MP:0011086 postnatal lethality, incomplete penetrance; MP:0011100 preweaning lethality, complete penetrance; MP:0011085 postnatal lethality, complete penetrance; MP:0001265 decreased body size; MP:0002066 abnormal motor capabilities/coordination/movement; MP:0004022 abnormal cone electrophysiology; MP:0001262 decreased body weight; MP:0002206 abnormal CNS synaptic tran…	OMIM ID:149400 Hyperekplexia 1	DOID:0060695 hyperekplexia;DOID:0060696 hyperekplexia 1	20	86	[{"UniProt":"Q64018","EnsemblGene":["ENSMUSG00000000263"],"EnsemblTrans":[["ENSMUST00000075603","ENSMUSP00000075032","principal4"],["ENSMUST00000102716","ENSMUSP00000099777","alternative1"]],"RefSeq":[["NM_001290821","NP_001277750","VALIDATED"]],"UCSC":["uc007izo"],"SwissProt":["GLRA1_MOUSE"]},{"UniProt":"Q5NCT9","RefSeq":[["NM_001290821","NP_001277750","VALIDATED"],["NM_020492","NP_065238","VALI…	(mmu04080)Neuroactive ligand-receptor interaction - Mus musculus (house mouse)	1.0	1.0	0.0	1.0	1.0	0.0	1.0	0.0	0.0	0.0	0.0	0.0	1.0	0.0	0.0	0.0	1.0	0.0	0.0	0.0
S100a6	20200	symbol	M. musculus	20200	M. musculus	S100a6	S100 calcium binding protein A6 (calcyclin)	Enables calcium ion binding activity and zinc ion binding activity. Located in collagen-containing extracellular matrix. Is expressed in several structures, including eye; genitourinary system; gut; hemolymphoid system gland; and trophectoderm. Orthologous to human S100A6 (S100 calcium binding protein A6). [provided by Alliance of Genome Resources, Apr 2022]	(Human)GO:0048146 positive regulation of fibroblast proliferation;GO:0048145 regulation of fibroblast proliferation;GO:0007409 axonogenesis	GO:0001726 ruffle;GO:0009898 cytoplasmic side of plasma membrane;GO:0098562 cytoplasmic side of membrane	[GO:0043226] organelle; [GO:0005634] nucleus; [GO:0005829] cytosol; [GO:0005886] plasma membrane; [GO:0055085] transmembrane transport; [GO:0005635] nuclear envelope; [GO:0031012] extracellular matrix; [GO:0030312] external encapsulating structure; [GO:0008092] cytoskeletal protein binding; [GO:0005215] transporter activity	GO:0005523 tropomyosin binding;GO:0044548 S100 protein binding;GO:0048306 calcium-dependent protein binding		[IPR001751] S100/Calcium binding protein 7/8-like, conserved site; [IPR002048] EF-hand domain; [IPR011992] EF-hand domain pair; [IPR013787] S100/CaBP-9k-type, calcium binding, subdomain; [IPR018247] EF-Hand 1, calcium-binding site; [IPR034118] Protein S100-A6			principal1		MP:0011110 preweaning lethality, incomplete penetrance; MP:0011100 preweaning lethality, complete penetrance; MP:0002574 increased vertical activity			15	91	[{"UniProt":"P14069","EnsemblGene":["ENSMUSG00000001025"],"EnsemblTrans":[["ENSMUST00000001051","ENSMUSP00000001051","principal1"],["ENSMUST00000198128","ENSMUSP00000143111","principal1"],["ENSMUST00000200289","ENSMUSP00000143720",""]],"RefSeq":[["NM_011313","NP_035443","VALIDATED"]],"UCSC":["uc008qdb"],"SwissProt":["S10A6_MOUSE"]},{"UniProt":"Q545I9","RefSeq":[["NM_011313","NP_035443","VALIDATED…		1.0	0.0	0.0	0.0	0.0	0.0	1.0	0.0	0.0	0.0	1.0	0.0	0.0	0.0	0.0	0.0	0.0	0.0	0.0	0.0
Lsr	54135	symbol	M. musculus	54135	M. musculus	Lsr	lipolysis stimulated lipoprotein receptor	Predicted to enable lipoprotein particle receptor activity and low-density lipoprotein particle binding activity. Involved in several processes, including establishment of blood-brain barrier; establishment of skin barrier; and tricellular tight junction assembly. Acts upstream of or within protein localization to tricellular tight junction. Located in plasma membrane and tricellular tight juncti…	GO:1904274 tricellular tight junction assembly;GO:0061833 protein localization to tricellular tight junction;GO:0060856 establishment of blood-brain barrier	GO:0061689 tricellular tight junction;GO:0042627 chylomicron;GO:0034362 low-density lipoprotein particle	[GO:0005886] plasma membrane; [GO:0016192] vesicle-mediated transport; [GO:0005576] extracellular region; [GO:0005615] extracellular space; [GO:0006629] lipid metabolic process; [GO:0048856] anatomical structure development; [GO:0034330] cell junction organization; [GO:0038024] cargo receptor activity; [GO:0030154] cell differentiation	GO:0030228 lipoprotein particle receptor activity;GO:0030169 low-density lipoprotein particle binding;GO:0071813 lipoprotein particle binding		[IPR003599] Immunoglobulin subtype; [IPR013783] Immunoglobulin-like fold; [IPR036179] Immunoglobulin-like domain superfamily; [IPR008664] LISCH7		yes	principal1	yes	MP:0000600 liver hypoplasia; MP:0003717 pallor; MP:0004200 decreased fetal size; MP:0011099 lethality throughout fetal growth and development, complete penetrance; MP:0001914 hemorrhage; MP:0001925 male infertility; MP:0001191 abnormal skin condition			12	49	[{"UniProt":"Q99KG5","EnsemblGene":["ENSMUSG00000001247"],"EnsemblTrans":[["ENSMUST00000001279","ENSMUSP00000001279",""],["ENSMUST00000098553","ENSMUSP00000096153",""],["ENSMUST00000108116","ENSMUSP00000103751","principal1"],["ENSMUST00000205961","ENSMUSP00000146120",""]],"RefSeq":[["NM_001164184","NP_001157656","VALIDATED"],["NM_001164185","NP_001157657","VALIDATED"],["NM_017405","NP_059101","VA…		0.0	0.0	0.0	0.0	0.0	0.0	0.0	1.0	0.0	0.0	0.0	0.0	0.0	0.0	0.0	0.0	0.0	0.0	0.0	1.0
Col18a1	12822	symbol	M. musculus	12822	M. musculus	Col18a1	collagen, type XVIII, alpha 1	Predicted to enable identical protein binding activity. Predicted to be an extracellular matrix structural constituent. Acts upstream of or within several processes, including angiogenesis; endothelial cell morphogenesis; and positive regulation of endothelial cell apoptotic process. Located in basement membrane. Is expressed in several structures, including alimentary system; brain; genitourinar…	GO:0101023 vascular endothelial cell proliferation;GO:0072577 endothelial cell apoptotic process;GO:0001886 endothelial cell morphogenesis	GO:0005581 collagen trimer;GO:0005604 basement membrane;GO:0062023 collagen-containing extracellular matrix	[GO:0048856] anatomical structure development; [GO:0005576] extracellular region; [GO:0005615] extracellular space; [GO:0007155] cell adhesion; [GO:0031012] extracellular matrix; [GO:0030312] external encapsulating structure; [GO:0005198] structural molecule activity; [GO:0030198] extracellular matrix organization; [GO:0030154] cell differentiation; [GO:0048870] cell motility; [GO:0012501] progra…	GO:0030020 extracellular matrix structural constituent conferring tensile strength;GO:0005201 extracellular matrix structural constituent;GO:0005198 structural molecule activity		[IPR001791] Laminin G domain; [IPR008160] Collagen triple helix repeat; [IPR010515] Collagenase NC10/endostatin; [IPR013320] Concanavalin A-like lectin/glucanase domain superfamily; [IPR016186] C-type lectin-like/link domain superfamily; [IPR016187] C-type lectin fold; [IPR045463] Collagen type XV/XVIII, trimerization domain; [IPR010363] Domain of unknown function DUF959, collagen XVIII, N-termin…	yes		principal1		MP:0002152 abnormal brain morphology; MP:0000829 dilated fourth ventricle; MP:0000186 decreased circulating HDL cholesterol level; MP:0000438 abnormal cranium morphology; MP:0001322 abnormal iris morphology; MP:0001325 abnormal retina morphology; MP:0011353 expanded mesangial matrix; MP:0001303 abnormal lens morphology; MP:0006000 abnormal corneal epithelium morphology; MP:0001317 abnormal pupil …	OMIM ID:600510 Glaucoma-related pigment dispersion syndrome	DOID:0060680 pigment dispersion syndrome	43	149	[{"UniProt":"E9QPX1","EnsemblGene":["ENSMUSG00000001435"],"EnsemblTrans":[["ENSMUST00000072755","ENSMUSP00000072538","principal1"]],"RefSeq":[["XM_006513173","XP_006513236","MODEL"]],"SwissProt":["E9QPX1_MOUSE"]},{"UniProt":"P39061","EnsemblGene":["ENSMUSG00000001435"],"EnsemblTrans":[["ENSMUST00000081654","ENSMUSP00000080358",""],["ENSMUST00000105409","ENSMUSP00000101049",""]],"RefSeq":[["NM_001…	(mmu04974)Protein digestion and absorption - Mus musculus (house mouse)	1.0	0.0	0.0	0.0	0.0	1.0	0.0	0.0	0.0	0.0	0.0	0.0	0.0	0.0	0.0	0.0	0.0	0.0	1.0	0.0
Folh1	53320	symbol	M. musculus	53320	M. musculus	Folh1	folate hydrolase 1	Enables carboxypeptidase activity and dipeptidase activity. Acts upstream of or within folic acid-containing compound metabolic process and proteolysis. Is integral component of plasma membrane. Is expressed in central nervous system; male reproductive gland or organ; metanephros; and submandibular gland. Orthologous to several human genes including FOLH1 (folate hydrolase 1). [provided by Allian…	GO:0006760 folic acid-containing compound metabolic process;GO:0042558 pteridine-containing compound metabolic process;GO:0006575 cellular modified amino acid metabolic process	GO:0009986 cell surface;GO:0005886 plasma membrane;GO:0071944 cell periphery	[GO:0005886] plasma membrane; [GO:0003824] catalytic activity; [GO:0016787] hydrolase activity; [GO:0140096] catalytic activity, acting on a protein; [GO:0030163] protein catabolic process; [GO:0012501] programmed cell death; [GO:0006575] cellular modified amino acid metabolic process; [GO:0036211] protein modification process	GO:1900750 oligopeptide binding;GO:1904492 Ac-Asp-Glu binding;GO:1904493 tetrahydrofolyl-poly(glutamate) polymer binding		[IPR003137] PA domain; [IPR007365] Transferrin receptor-like, dimerisation domain; [IPR007484] Peptidase M28; [IPR036757] Transferrin receptor-like, dimerisation domain superfamily; [IPR039373] Glutamate carboxypeptidase 2-like; [IPR046450] PA domain superfamily		yes	principal1	yes	MP:0001399 hyperactivity; MP:0000260 abnormal angiogenesis; MP:0005602 decreased angiogenesis; MP:0006055 abnormal vascular endothelial cell morphology; MP:0002651 abnormal sciatic nerve morphology; MP:0001363 increased anxiety-related response; MP:0011939 increased food intake; MP:0006058 decreased cerebral infarct size; MP:0006059 decreased susceptibility to ischemic brain injury; MP:0002842 in…			9	31	[{"UniProt":"O35409","EnsemblGene":["ENSMUSG00000001773"],"EnsemblTrans":[["ENSMUST00000001824","ENSMUSP00000001824","principal1"]],"RefSeq":[["NM_001159706","NP_001153178","VALIDATED"],["NM_016770","NP_058050","VALIDATED"]],"UCSC":["uc009ifh"],"SwissProt":["FOLH1_MOUSE"]},{"UniProt":"Q0VDM6","EnsemblGene":["ENSMUSG00000001773"],"EnsemblTrans":[["ENSMUST00000107271","ENSMUSP00000102892",""]],"Ref…	(mmu04977)Vitamin digestion and absorption - Mus musculus (house mouse); (mmu00250)Alanine, aspartate and glutamate metabolism - Mus musculus (house mouse); (mmu01100)Metabolic pathways - Mus musculus (house mouse)	0.0	0.0	0.0	0.0	0.0	0.0	0.0	0.0	0.0	0.0	0.0	0.0	0.0	0.0	0.0	0.0	0.0	0.0	0.0	0.0
Folr1	14275	symbol	M. musculus	14275	M. musculus	Folr1	folate receptor alpha	Predicted to enable carboxylic acid binding activity; folic acid receptor activity; and signaling receptor activity. Involved in circulatory system development; nervous system development; and regulation of signal transduction. Acts upstream of or within folic acid metabolic process. Predicted to be located in several cellular components, including apical plasma membrane; basolateral plasma membr…	GO:0003147 neural crest cell migration involved in heart formation;GO:0071231 cellular response to folic acid;GO:0060974 cell migration involved in heart formation	GO:0031526 brush border membrane;GO:0005903 brush border;GO:0098862 cluster of actin-based cell projections	[GO:0043226] organelle; [GO:0005634] nucleus; [GO:0060089] molecular transducer activity; [GO:0005886] plasma membrane; [GO:0031410] cytoplasmic vesicle; [GO:0005576] extracellular region; [GO:0007155] cell adhesion; [GO:0005768] endosome; [GO:0061024] membrane organization; [GO:0022414] reproductive process; [GO:0023052] signaling; [GO:0048856] anatomical structure development; [GO:0006886] intr…	GO:0061714 folic acid receptor activity;GO:0005542 folic acid binding;GO:0038024 cargo receptor activity		[IPR004269] Folate receptor; [IPR018143] Folate receptor-like	yes		principal1	(Human)yes	MP:0011098 embryonic lethality during organogenesis, complete penetrance; MP:0003984 embryonic growth retardation; MP:0011100 preweaning lethality, complete penetrance; MP:0013293 embryonic lethality prior to tooth bud stage; MP:0012136 absent forebrain; MP:0006294 absent optic vesicle; MP:0012703 decreased embryonic neuroepithelium thickness; MP:0000266 abnormal heart morphology; MP:0000274 enla…	(Human)OMIM ID:613068 Neurodegeneration due to cerebral folate transport deficiency	(Human)DOID:0050719 cerebral folate receptor alpha deficiency	23	72	[{"UniProt":"P35846","EnsemblGene":["ENSMUSG00000001827"],"EnsemblTrans":[["ENSMUST00000106981","ENSMUSP00000102594","principal1"],["ENSMUST00000106982","ENSMUSP00000102595","principal1"],["ENSMUST00000106983","ENSMUSP00000102596","principal1"],["ENSMUST00000106985","ENSMUSP00000102598","principal1"],["ENSMUST00000106986","ENSMUSP00000102599","principal1"]],"RefSeq":[["NM_001252552","NP_001239481…	(mmu01523)Antifolate resistance - Mus musculus (house mouse); (mmu04144)Endocytosis - Mus musculus (house mouse)	0.0	0.0	0.0	0.0	0.0	0.0	0.0	0.0	0.0	0.0	0.0	0.0	0.0	1.0	0.0	0.0	0.0	0.0	1.0	0.0
Spa17	20686	symbol	M. musculus	20686	M. musculus	Spa17	sperm autoantigenic protein 17	Predicted to enable calmodulin binding activity. Predicted to act upstream of or within binding activity of sperm to zona pellucida. Located in cytoplasm; external side of plasma membrane; and sperm flagellum. Is expressed in several structures, including brain; gonad; heart; hemolymphoid system gland; and lung. Orthologous to human SPA17 (sperm autoantigenic protein 17). [provided by Alliance of…	GO:0007339 binding of sperm to zona pellucida;GO:0035036 sperm-egg recognition;GO:0009988 cell-cell recognition	GO:0035686 sperm fibrous sheath;GO:0097228 sperm principal piece;GO:0036126 sperm flagellum	[GO:0022414] reproductive process; [GO:0005886] plasma membrane; [GO:0043226] organelle; [GO:0005929] cilium	GO:0005516 calmodulin binding;GO:0005515 protein binding;GO:0005488 binding		[IPR000048] IQ motif, EF-hand binding site; [IPR003117] cAMP-dependent protein kinase regulatory subunit, dimerization-anchoring domain; [IPR012105] Sperm surface protein Sp17			principal1		MP:0001925 male infertility; MP:0005333 decreased heart rate; MP:0010506 prolonged RR interval			2	27	[{"UniProt":"Q62252","EnsemblGene":["ENSMUSG00000001948"],"EnsemblTrans":[["ENSMUST00000002013","ENSMUSP00000002013","principal1"]],"RefSeq":[["NM_001324545","NP_001311474","VALIDATED"],["NM_011449","NP_035579","VALIDATED"]],"UCSC":["uc009ovd"],"SwissProt":["SP17_MOUSE"]},{"UniProt":"Q545M2","RefSeq":[["NM_001324545","NP_001311474","VALIDATED"],["NM_011449","NP_035579","VALIDATED"]],"SwissProt":[…		0.0	0.0	0.0	0.0	0.0	0.0	0.0	0.0	0.0	0.0	0.0	0.0	0.0	0.0	0.0	0.0	0.0	0.0	0.0	0.0
Ltbp2	16997	symbol	M. musculus	16997	M. musculus	Ltbp2	latent transforming growth factor beta binding protein 2	Predicted to enable microfibril binding activity. Acts upstream of or within supramolecular fiber organization. Located in collagen-containing extracellular matrix. Is expressed in several structures, including cardiovascular system; connective tissue; genitourinary system; sensory organ; and skeleton. Human ortholog(s) of this gene implicated in Weill-Marchesani syndrome. Orthologous to human LT…	GO:0097435 supramolecular fiber organization;GO:0016043 cellular component organization;GO:0071840 cellular component organization or biogenesis	GO:0062023 collagen-containing extracellular matrix;GO:0031012 extracellular matrix;GO:0030312 external encapsulating structure	(Human)[GO:0005576] extracellular region; [GO:0005615] extracellular space; [GO:0043226] organelle; [GO:0031012] extracellular matrix; [GO:0030312] external encapsulating structure; [GO:0005198] structural molecule activity; [GO:0023052] signaling; [GO:0006886] intracellular protein transport	GO:0050436 microfibril binding;GO:0005201 extracellular matrix structural constituent;GO:0019838 growth factor binding		[IPR000152] EGF-type aspartate/asparagine hydroxylation site; [IPR000742] EGF-like domain; [IPR001881] EGF-like calcium-binding domain; [IPR009030] Growth factor receptor cysteine-rich domain superfamily; [IPR013032] EGF-like, conserved site; [IPR017878] TB domain; [IPR018097] EGF-like calcium-binding, conserved site; [IPR036773] TGF-beta binding (TB) domain superfamily	yes		(Human)principal1		MP:0001322 abnormal iris morphology; MP:0011096 embryonic lethality between implantation and somite formation, complete penetrance; MP:0013279 increased fasting circulating glucose level; MP:0031428 lens dislocation; MP:0014176 abnormal cilary zonule morphology	(Human)OMIM ID:614819 Weill-marchesani syndrome 3	(Human)DOID:0050475 Weill-Marchesani syndrome	6	33	[{"UniProt":"Q0VD84","EnsemblGene":["ENSMUSG00000002020"],"EnsemblTrans":[["ENSMUST00000110254","ENSMUSP00000105883",""]],"RefSeq":[["NM_013589","NP_038617","VALIDATED"]],"UCSC":["uc011ypd"],"SwissProt":["Q0VD84_MOUSE"]},{"UniProt":"O08999","RefSeq":[["NM_013589","NP_038617","VALIDATED"]],"SwissProt":["LTBP2_MOUSE"]}]		1.0	0.0	0.0	0.0	0.0	0.0	0.0	0.0	0.0	0.0	1.0	0.0	0.0	0.0	0.0	0.0	0.0	0.0	0.0	0.0
Pon1	18979	symbol	M. musculus	18979	M. musculus	Pon1	paraoxonase 1	Enables arylesterase activity. Acts upstream of or within cholesterol metabolic process and response to toxic substance. Predicted to be located in intracellular membrane-bounded organelle. Predicted to be part of spherical high-density lipoprotein particle. Predicted to be active in extracellular space. Is expressed in several structures, including alimentary system; brain; genitourinary system;…	GO:1902617 response to fluoride;GO:0010875 positive regulation of cholesterol efflux;GO:0010874 regulation of cholesterol efflux	GO:0034366 spherical high-density lipoprotein particle;GO:0034364 high-density lipoprotein particle;GO:0034358 plasma lipoprotein particle	[GO:0005576] extracellular region; [GO:0003824] catalytic activity; [GO:0016787] hydrolase activity; [GO:0005615] extracellular space; [GO:0043226] organelle; [GO:0006629] lipid metabolic process; [GO:0003013] circulatory system process; [GO:0008289] lipid binding	GO:0004063 aryldialkylphosphatase activity;GO:0046573 lactonohydrolase activity;GO:0102007 acyl-L-homoserine-lactone lactonohydrolase activity		[IPR002640] Arylesterase; [IPR008363] Paraoxonase1; [IPR011042] Six-bladed beta-propeller, TolB-like	yes		principal1		MP:0008873 increased physiological sensitivity to xenobiotic; MP:0003674 oxidative stress; MP:0005584 abnormal enzyme/coenzyme activity; MP:0005339 increased susceptibility to atherosclerosis; MP:0000182 increased circulating LDL cholesterol level; MP:0005145 increased circulating VLDL cholesterol level	(Human)OMIM ID:612633 Microvascular complications of diabetes, susceptibility to, 5	(Human)DOID:9952 acute lymphoblastic leukemia;DOID:10652 Alzheimer's disease;DOID:2355 anemia;DOID:2349 arteriosclerosis;DOID:1936 atherosclerosis;DOID:1612 breast cancer;DOID:14400 capillary leak syndrome;DOID:0060669 cerebral cavernous malformation;DOID:3526 cerebral infarction;DOID:1040 chronic lymphocytic leukemia;DOID:3393 coronary artery disease;DOID:1307 dementia;DOID:11713 diabetic angiop…	49	101	[{"UniProt":"P52430","EnsemblGene":["ENSMUSG00000002588"],"EnsemblTrans":[["ENSMUST00000002663","ENSMUSP00000002663","principal1"]],"RefSeq":[["NM_011134","NP_035264","VALIDATED"]],"UCSC":["uc009awd"],"SwissProt":["PON1_MOUSE"]}]		0.0	0.0	0.0	0.0	0.0	0.0	0.0	0.0	0.0	0.0	1.0	0.0	0.0	0.0	0.0	0.0	1.0	1.0	0.0	0.0
Bcam	57278	symbol	M. musculus	57278	M. musculus	Bcam	basal cell adhesion molecule	Enables laminin receptor activity. Acts upstream of or within cell adhesion. Located in cell surface and plasma membrane. Is expressed in several structures, including epidermis; genitourinary system; nervous system; small intestine; and spleen. Orthologous to human BCAM (basal cell adhesion molecule (Lutheran blood group)). [provided by Alliance of Genome Resources, Apr 2022]	GO:0007160 cell-matrix adhesion;GO:0031589 cell-substrate adhesion;GO:0007155 cell adhesion	GO:0009986 cell surface;GO:0005886 plasma membrane;GO:0071944 cell periphery	[GO:0005886] plasma membrane; [GO:0007155] cell adhesion; [GO:0098631] cell adhesion mediator activity	GO:0005055 laminin receptor activity;GO:0043236 laminin binding;GO:0098631 cell adhesion mediator activity		[IPR003598] Immunoglobulin subtype 2; [IPR003599] Immunoglobulin subtype; [IPR007110] Immunoglobulin-like domain; [IPR013162] CD80-like, immunoglobulin C2-set; [IPR013783] Immunoglobulin-like fold; [IPR036179] Immunoglobulin-like domain superfamily; [IPR013098] Immunoglobulin I-set		yes	principal1	yes	MP:0006087 increased body mass index; MP:0002169 no abnormal phenotype detected; MP:0000495 abnormal colon morphology; MP:0005325 abnormal renal glomerulus morphology; MP:0001260 increased body weight; MP:0011320 abnormal glomerular capillary morphology; MP:0004002 abnormal jejunum morphology	(Human)OMIM ID:247420 Lutheran null		4	30	[{"UniProt":"Q9R069","EnsemblGene":["ENSMUSG00000002980"],"EnsemblTrans":[["ENSMUST00000003061","ENSMUSP00000003061","principal1"]],"RefSeq":[["NM_020486","NP_065232","VALIDATED"]],"UCSC":["uc009fnf"],"SwissProt":["BCAM_MOUSE"]}]		0.0	0.0	1.0	0.0	0.0	0.0	0.0	0.0	1.0	0.0	0.0	0.0	0.0	0.0	0.0	0.0	0.0	0.0	0.0	0.0
Syce2	71846	symbol	M. musculus	71846	M. musculus	Syce2	synaptonemal complex central element protein 2	Predicted to act upstream of or within synaptonemal complex assembly. Located in central element. Is expressed in primary spermatocyte and spermatocyte. Orthologous to human SYCE2 (synaptonemal complex central element protein 2). [provided by Alliance of Genome Resources, Apr 2022]	GO:0007130 synaptonemal complex assembly;GO:0070193 synaptonemal complex organization;GO:0007129 homologous chromosome pairing at meiosis	GO:0000801 central element;GO:0000795 synaptonemal complex;GO:0099086 synaptonemal structure	[GO:0140013] meiotic nuclear division; [GO:0022414] reproductive process; [GO:0007059] chromosome segregation; [GO:0043226] organelle; [GO:0005634] nucleus; [GO:0000228] nuclear chromosome; [GO:0005694] chromosome; [GO:0005654] nucleoplasm	GO:0005515 protein binding;GO:0005488 binding;GO:0003674 molecular_function		[IPR034609] Synaptonemal complex central element protein 2			principal2		MP:0000063 decreased bone mineral density; MP:0004852 decreased testis weight; MP:0003961 decreased lean body mass; MP:0010024 increased total body fat amount; MP:0010053 decreased grip strength; MP:0001926 female infertility; MP:0001147 small testis; MP:0001925 male infertility; MP:0001127 small ovary; MP:0002989 small kidney; MP:0010124 decreased bone mineral content; MP:0002060 abnormal skin m…			3	33	[{"UniProt":"Q505B8","EnsemblGene":["ENSMUSG00000003824"],"EnsemblTrans":[["ENSMUST00000136026","ENSMUSP00000122159","principal2"]],"RefSeq":[["NM_001168244","NP_001161716","VALIDATED"],["NM_027954","NP_082230","VALIDATED"]],"UCSC":["uc009mnv"],"SwissProt":["SYCE2_MOUSE"]},{"UniProt":"E9PYH4","EnsemblGene":["ENSMUSG00000003824"],"EnsemblTrans":[["ENSMUST00000170296","ENSMUSP00000131438","alternat…		0.0	0.0	0.0	0.0	0.0	0.0	0.0	0.0	0.0	0.0	0.0	0.0	0.0	0.0	0.0	0.0	0.0	0.0	0.0	0.0
Cavin1	19285	symbol	M. musculus	19285	M. musculus	Cavin1	caveolae associated 1	Enables rRNA primary transcript binding activity. Involved in positive regulation of cell motility; protein secretion; and transcription, DNA-templated. Acts upstream of or within termination of RNA polymerase I transcription. Located in caveola; endoplasmic reticulum; and nucleus. Is expressed in several structures, including genitourinary system and sensory organ. Used to study congenital gener…	GO:0006363 termination of RNA polymerase I transcription;GO:0006361 transcription initiation at RNA polymerase I promoter;GO:0006360 transcription by RNA polymerase I	GO:0005901 caveola;GO:0044853 plasma membrane raft;GO:0045121 membrane raft	[GO:0043226] organelle; [GO:0005739] mitochondrion; [GO:0005634] nucleus; [GO:0005886] plasma membrane; [GO:0005783] endoplasmic reticulum; [GO:0003723] RNA binding; [GO:0006351] DNA-templated transcription; [GO:0005829] cytosol; [GO:0048870] cell motility	GO:0042134 rRNA primary transcript binding;GO:0019843 rRNA binding;GO:0003723 RNA binding		[IPR026752] Cavin family			principal1		MP:0011101 prenatal lethality, incomplete penetrance; MP:0011110 preweaning lethality, incomplete penetrance; MP:0011090 perinatal lethality, incomplete penetrance; MP:0001175 abnormal lung morphology; MP:0005293 impaired glucose tolerance; MP:0003548 pulmonary hypertension; MP:0004007 abnormal lung vasculature morphology; MP:0010758 increased right ventricle systolic pressure; MP:0006055 abnorma…	OMIM ID:613327 Lipodystrophy, congenital generalized, type 4	DOID:0111138 congenital generalized lipodystrophy type 4;DOID:6432 pulmonary hypertension	24	74	[{"UniProt":"O54724","EnsemblGene":["ENSMUSG00000004044"],"EnsemblTrans":[["ENSMUST00000060792","ENSMUSP00000058321","principal1"]],"RefSeq":[["NM_008986","NP_033012","VALIDATED"]],"UCSC":["uc007lmr"],"SwissProt":["CAVN1_MOUSE"]}]		0.0	0.0	0.0	0.0	0.0	1.0	0.0	0.0	0.0	0.0	0.0	0.0	0.0	0.0	0.0	0.0	0.0	0.0	0.0	0.0
Cnn2	12798	symbol	M. musculus	12798	M. musculus	Cnn2	calponin 2	Predicted to enable actin binding activity and calmodulin binding activity. Acts upstream of or within several processes, including negative regulation of cell migration; negative regulation of phagocytosis; and wound healing. Predicted to be located in stress fiber. Predicted to be active in cytoskeleton. Is expressed in several structures, including allantois; central nervous system; eye; forel…	GO:1905522 negative regulation of macrophage migration;GO:1905517 macrophage migration;GO:0050765 negative regulation of phagocytosis	GO:0001725 stress fiber;GO:0097517 contractile actin filament bundle;GO:0032432 actin filament bundle	[GO:0008092] cytoskeletal protein binding; [GO:0007010] cytoskeleton organization; [GO:0016192] vesicle-mediated transport; [GO:0002376] immune system process; [GO:0048856] anatomical structure development; [GO:0043226] organelle; [GO:0005856] cytoskeleton; [GO:0048870] cell motility; [GO:0042060] wound healing	GO:0005516 calmodulin binding;GO:0051015 actin filament binding;GO:0003779 actin binding		[IPR000557] Calponin repeat; [IPR001715] Calponin homology domain; [IPR001997] Calponin/LIMCH1; [IPR003096] Smooth muscle protein/calponin; [IPR036872] CH domain superfamily			principal1		MP:0005425 increased macrophage cell number; MP:0000222 decreased neutrophil cell number; MP:0002451 abnormal macrophage physiology; MP:0000716 abnormal immune system cell morphology; MP:0000223 decreased monocyte cell number; MP:0010760 abnormal macrophage chemotaxis; MP:0000321 increased bone marrow cell number; MP:0002724 enhanced wound healing; MP:0000334 decreased granulocyte number			11	48	[{"UniProt":"Q08093","EnsemblGene":["ENSMUSG00000004665"],"EnsemblTrans":[["ENSMUST00000004784","ENSMUSP00000004784","principal1"]],"RefSeq":[["NM_007725","NP_031751","VALIDATED"]],"UCSC":["uc007gaz"],"SwissProt":["CNN2_MOUSE"]},{"UniProt":"Q543F3","RefSeq":[["NM_007725","NP_031751","VALIDATED"]],"SwissProt":["Q543F3_MOUSE"]}]		0.0	0.0	0.0	0.0	0.0	0.0	1.0	0.0	0.0	1.0	0.0	0.0	0.0	0.0	0.0	1.0	0.0	0.0	0.0	0.0
Adcy9	11515	symbol	M. musculus	11515	M. musculus	Adcy9	adenylate cyclase 9	Enables adenylate cyclase activity. Acts upstream of or within adenylate cyclase-activating G protein-coupled receptor signaling pathway; cAMP biosynthetic process; and in utero embryonic development. Located in membrane. Is expressed in several structures, including genitourinary system; integumental system; nervous system; sensory organ; and skeleton. Orthologous to human ADCY9 (adenylate cycla…	GO:0006171 cAMP biosynthetic process;GO:0046058 cAMP metabolic process;GO:0071880 adenylate cyclase-activating adrenergic receptor signaling pathway	GO:0030424 axon;GO:0030425 dendrite;GO:0097447 dendritic tree	[GO:0023052] signaling; [GO:0055086] nucleobase-containing small molecule metabolic process; [GO:0003824] catalytic activity; [GO:0016829] lyase activity; [GO:0048856] anatomical structure development; [GO:0005829] cytosol; [GO:0005886] plasma membrane; [GO:0009975] cyclase activity; [GO:1901135] carbohydrate derivative metabolic process	GO:0004016 adenylate cyclase activity;GO:0009975 cyclase activity;GO:0016849 phosphorus-oxygen lyase activity		[IPR001054] Adenylyl cyclase class-3/4/guanylyl cyclase; [IPR018297] Adenylyl cyclase class-4/guanylyl cyclase, conserved site; [IPR029787] Nucleotide cyclase		yes	principal1	yes	MP:0000602 dilated liver sinusoidal space; MP:0011110 preweaning lethality, incomplete penetrance; MP:0002169 no abnormal phenotype detected; MP:0001711 abnormal placenta morphology; MP:0010418 perimembraneous ventricular septal defect; MP:0005272 abnormal temporal bone morphology; MP:0009571 abnormal right lung accessory lobe morphology; MP:0003888 liver hemorrhage; MP:0001544 abnormal cardiovas…			5	46	[{"UniProt":"P51830","EnsemblGene":["ENSMUSG00000005580"],"EnsemblTrans":[["ENSMUST00000005719","ENSMUSP00000005719","principal1"],["ENSMUST00000117801","ENSMUSP00000113498","principal1"]],"RefSeq":[["NM_009624","NP_033754","VALIDATED"]],"UCSC":["uc007xzr"],"SwissProt":["ADCY9_MOUSE"]},{"UniProt":"E9Q706","EnsemblGene":["ENSMUSG00000005580"],"EnsemblTrans":[["ENSMUST00000120080","ENSMUSP000001134…	(mmu04962)Vasopressin-regulated water reabsorption - Mus musculus (house mouse); (mmu04923)Regulation of lipolysis in adipocytes - Mus musculus (house mouse); (mmu04961)Endocrine and other factor-regulated calcium reabsorption - Mus musculus (house mouse)	0.0	1.0	0.0	1.0	1.0	0.0	0.0	0.0	0.0	0.0	0.0	0.0	0.0	0.0	0.0	0.0	0.0	0.0	0.0	0.0
Tyrp1	22178	symbol	M. musculus	22178	M. musculus	Tyrp1	tyrosinase-related protein 1	Enables protein homodimerization activity. Involved in positive regulation of melanin biosynthetic process. Acts upstream of or within several processes, including acetoacetic acid metabolic process; melanocyte differentiation; and melanosome organization. Located in melanosome membrane. Is expressed in several structures, including hip; nervous system; sensory organ; skeleton; and skin. Human or…	GO:0043438 acetoacetic acid metabolic process;GO:0006583 melanin biosynthetic process from tyrosine;GO:0048023 positive regulation of melanin biosynthetic process	GO:0033162 melanosome membrane;GO:0045009 chitosome;GO:0090741 pigment granule membrane	[GO:0016491] oxidoreductase activity; [GO:0003824] catalytic activity; [GO:0031410] cytoplasmic vesicle; [GO:0043226] organelle; [GO:0005768] endosome; [GO:0030154] cell differentiation; [GO:0006520] cellular amino acid metabolic process; [GO:0006091] generation of precursor metabolites and energy; [GO:0006629] lipid metabolic process	GO:0004503 tyrosinase activity;GO:0016716 oxidoreductase activity, acting on paired donors, with incorporation or reduction of molecular oxygen, another compound as one donor, and incorporation of one atom of oxygen;GO:0004497 monooxygenase activity		[IPR002227] Tyrosinase copper-binding domain; [IPR008922] Di-copper centre-containing domain superfamily		yes	principal1	yes	MP:0011091 prenatal lethality, complete penetrance; MP:0001265 decreased body size; MP:0001922 reduced male fertility; MP:0001322 abnormal iris morphology; MP:0011089 perinatal lethality, complete penetrance; MP:0001262 decreased body weight; MP:0001923 reduced female fertility; MP:0000018 small ears; MP:0005172 decreased eye pigmentation; MP:0002075 abnormal coat/hair pigmentation; MP:0000048 ab…	(Human)OMIM ID:203290 Albinism, oculocutaneous, type iii	(Human)DOID:0050632 oculocutaneous albinism;DOID:0070097 oculocutaneous albinism type III;DOID:10123 pigmentation disease	21	322	[{"UniProt":"P07147","EnsemblGene":["ENSMUSG00000005994"],"EnsemblTrans":[["ENSMUST00000006151","ENSMUSP00000006151","principal1"],["ENSMUST00000102831","ENSMUSP00000099895","principal1"]],"RefSeq":[["NM_001282014","NP_001268943","VALIDATED"],["NM_001282015","NP_001268944","VALIDATED"],["NM_031202","NP_112479","VALIDATED"]],"UCSC":["uc008tjq"],"SwissProt":["TYRP1_MOUSE"]},{"UniProt":"Q3UFS3","Ref…	(mmu00350)Tyrosine metabolism - Mus musculus (house mouse); (mmu04916)Melanogenesis - Mus musculus (house mouse); (mmu01100)Metabolic pathways - Mus musculus (house mouse)	0.0	0.0	0.0	0.0	0.0	0.0	0.0	0.0	0.0	0.0	0.0	0.0	0.0	0.0	0.0	0.0	0.0	0.0	0.0	0.0
5430419D17Rik	71395	gene_synonym	M. musculus	71395	M. musculus	Cdcp3	CUB domain containing protein 3	Predicted to enable scavenger receptor activity. Predicted to be located in extracellular region and membrane. [provided by Alliance of Genome Resources, Apr 2022]	GO:0008150 biological_process	GO:0016020 membrane;GO:0110165 cellular anatomical entity;GO:0005575 cellular_component	[GO:0038024] cargo receptor activity; [GO:0016192] vesicle-mediated transport; [GO:0030154] cell differentiation	GO:0005044 scavenger receptor activity;GO:0038024 cargo receptor activity;GO:0003674 molecular_function		[IPR000859] CUB domain; [IPR001190] SRCR domain; [IPR017448] SRCR-like domain; [IPR035914] Spermadhesin, CUB domain superfamily; [IPR036772] SRCR-like domain superfamily; [IPR001507] Zona pellucida domain; [IPR042235] Zona pellucida, ZP-C domain					MP:0002092 abnormal eye morphology; MP:0002111 abnormal tail morphology				10	[{"UniProt":"Q8BZE1","EnsemblGene":["ENSMUSG00000006204"],"EnsemblTrans":[["ENSMUST00000050586","ENSMUSP00000061529",""]],"RefSeq":[["NM_175166","NP_780375","VALIDATED"]],"UCSC":["uc009kba"],"SwissProt":["DMBTL_MOUSE"]}]	(mmu04970)Salivary secretion - Mus musculus (house mouse)	0.0	0.0	0.0	0.0	0.0	0.0	0.0	0.0	0.0	0.0	0.0	0.0	0.0	0.0	0.0	0.0	0.0	0.0	0.0	0.0
Fbln1	14114	symbol	M. musculus	14114	M. musculus	Fbln1	fibulin 1	Enables peptidase activator activity. Acts upstream of or within extracellular matrix organization. Located in basement membrane. Is expressed in several structures, including alimentary system; branchial arch; central nervous system; embryo mesenchyme; and heart. Orthologous to human FBLN1 (fibulin 1). [provided by Alliance of Genome Resources, Apr 2022]	GO:1904188 negative regulation of transformation of host cell by virus;GO:1904187 regulation of transformation of host cell by virus;GO:1904235 regulation of substrate-dependent cell migration, cell attachment to substrate	GO:0071953 elastic fiber;GO:0005604 basement membrane;GO:0062023 collagen-containing extracellular matrix	[GO:0005576] extracellular region; [GO:0030198] extracellular matrix organization; [GO:0098772] molecular function regulator activity; [GO:0036211] protein modification process; [GO:0005615] extracellular space; [GO:0031012] extracellular matrix; [GO:0030312] external encapsulating structure; [GO:0048856] anatomical structure development; [GO:0030154] cell differentiation; [GO:0007155] cell adhes…	GO:0070051 fibrinogen binding;GO:0001968 fibronectin binding;GO:0016504 peptidase activator activity		[IPR000020] Anaphylatoxin/fibulin; [IPR000152] EGF-type aspartate/asparagine hydroxylation site; [IPR000742] EGF-like domain; [IPR001881] EGF-like calcium-binding domain; [IPR009030] Growth factor receptor cysteine-rich domain superfamily; [IPR017048] Fibulin-1; [IPR018097] EGF-like calcium-binding, conserved site; [IPR026823] Complement Clr-like EGF domain	yes		principal4		MP:0001614 abnormal blood vessel morphology; MP:0001954 respiratory distress; MP:0011086 postnatal lethality, incomplete penetrance; MP:0000438 abnormal cranium morphology; MP:0002639 micrognathia; MP:0011090 perinatal lethality, incomplete penetrance; MP:0011087 neonatal lethality, complete penetrance; MP:0001265 decreased body size; MP:0000266 abnormal heart morphology; MP:0001914 hemorrhage; M…	(Human)OMIM ID:608180 Synpolydactyly 2		14	73	[{"UniProt":"Q08879","EnsemblGene":["ENSMUSG00000006369"],"EnsemblTrans":[["ENSMUST00000057410","ENSMUSP00000054583","principal4"],["ENSMUST00000109432","ENSMUSP00000105058","alternative1"]],"RefSeq":[["NM_001347088","NP_001334017","VALIDATED"],["NM_010180","NP_034310","VALIDATED"]],"UCSC":["uc007xdb","uc011zxk"],"SwissProt":["FBLN1_MOUSE"]},{"UniProt":"B2CQD6","RefSeq":[["NM_010180","NP_034310",…		1.0	0.0	1.0	0.0	0.0	1.0	0.0	0.0	0.0	0.0	1.0	0.0	0.0	0.0	1.0	0.0	0.0	0.0	0.0	0.0
Tph2	216343	symbol	M. musculus	216343	M. musculus	Tph2	tryptophan hydroxylase 2	Enables tryptophan 5-monooxygenase activity. Predicted to be involved in aromatic amino acid family metabolic process. Predicted to act upstream of or within serotonin biosynthetic process from tryptophan. Located in neuron projection. Is expressed in early conceptus; germ cell of ovary; nervous system; retina; and tongue. Used to study endogenous depression. Human ortholog(s) of this gene implic…	GO:0006587 serotonin biosynthetic process from tryptophan;GO:0042427 serotonin biosynthetic process;GO:1901162 primary amino compound biosynthetic process	GO:0043005 neuron projection;GO:0120025 plasma membrane bounded cell projection;GO:0042995 cell projection	[GO:0016491] oxidoreductase activity; [GO:0003824] catalytic activity; [GO:0006520] cellular amino acid metabolic process	GO:0004510 tryptophan 5-monooxygenase activity;GO:0016714 oxidoreductase activity, acting on paired donors, with incorporation or reduction of molecular oxygen, reduced pteridine as one donor, and incorporation of one atom of oxygen;GO:0004497 monooxygenase activity		[IPR001273] Aromatic amino acid hydroxylase; [IPR002912] ACT domain; [IPR005963] Tryptophan 5-monooxygenase; [IPR018301] Aromatic amino acid hydroxylase, iron/copper binding site; [IPR019773] Tyrosine 3-monooxygenase-like; [IPR019774] Aromatic amino acid hydroxylase, C-terminal; [IPR036329] Aromatic amino acid monoxygenase, C-terminal domain superfamily; [IPR036951] Aromatic amino acid hydroxylas…			principal1		MP:0000601 small liver; MP:0002152 abnormal brain morphology; MP:0000598 abnormal liver morphology; MP:0002083 premature death; MP:0002169 no abnormal phenotype detected; MP:0011086 postnatal lethality, incomplete penetrance; MP:0002092 abnormal eye morphology; MP:0001265 decreased body size; MP:0001711 abnormal placenta morphology; MP:0001262 decreased body weight; MP:0001258 decreased body leng…	OMIM ID:608516 Major depressive disorder	DOID:1595 melancholic depression	58	165	[{"UniProt":"Q8CGV2","EnsemblGene":["ENSMUSG00000006764"],"EnsemblTrans":[["ENSMUST00000006949","ENSMUSP00000006949","principal1"]],"RefSeq":[["NM_173391","NP_775567","VALIDATED"]],"UCSC":["uc007haw"],"SwissProt":["TPH2_MOUSE"]}]	(mmu00790)Folate biosynthesis - Mus musculus (house mouse); (mmu00380)Tryptophan metabolism - Mus musculus (house mouse); (mmu04726)Serotonergic synapse - Mus musculus (house mouse)	0.0	0.0	0.0	0.0	0.0	0.0	0.0	0.0	0.0	0.0	0.0	0.0	0.0	0.0	0.0	0.0	0.0	0.0	0.0	0.0
Atp1a2	98660	symbol	M. musculus	98660	M. musculus	Atp1a2	ATPase, Na+/K+ transporting, alpha 2 polypeptide	Predicted to enable several functions, including ATP binding activity; ATP hydrolysis activity; and alkali metal ion binding activity. Involved in several processes, including cellular response to steroid hormone stimulus; locomotory exploration behavior; and response to auditory stimulus. Acts upstream of or within several processes, including forebrain development; regulation of blood circulati…	GO:0021989 olfactory cortex development;GO:1903280 negative regulation of calcium:sodium antiporter activity;GO:1903416 response to glycoside	GO:0005890 sodium:potassium-exchanging ATPase complex;GO:0090533 cation-transporting ATPase complex;GO:0098533 ATPase dependent transmembrane transport complex	[GO:0003824] catalytic activity; [GO:0016787] hydrolase activity; [GO:0140657] ATP-dependent activity; [GO:0005215] transporter activity; [GO:0003013] circulatory system process; [GO:0005886] plasma membrane; [GO:0008289] lipid binding; [GO:0031410] cytoplasmic vesicle; [GO:0043226] organelle; [GO:0005768] endosome; [GO:0050877] nervous system process; [GO:0055085] transmembrane transport; [GO:00…	GO:1990239 steroid hormone binding;GO:0005391 P-type sodium:potassium-exchanging transporter activity;GO:0008554 P-type sodium transporter activity		[IPR001757] P-type ATPase; [IPR004014] Cation-transporting P-type ATPase, N-terminal; [IPR005775] P-type ATPase subfamily IIC, subunit alpha; [IPR006068] Cation-transporting P-type ATPase, C-terminal; [IPR008250] P-type ATPase, A domain superfamily; [IPR018303] P-type ATPase, phosphorylation site; [IPR023214] HAD superfamily; [IPR023298] P-type ATPase, transmembrane domain superfamily; [IPR023299…		yes	principal1	yes	MP:0002169 no abnormal phenotype detected; MP:0005140 decreased cardiac muscle contractility; MP:0011087 neonatal lethality, complete penetrance; MP:0001953 respiratory failure; MP:0005402 abnormal action potential; MP:0001488 increased startle reflex; MP:0001405 impaired coordination; MP:0001402 decreased locomotor activity; MP:0001463 abnormal spatial learning; MP:0001491 unresponsive to tactil…	OMIM ID:602481 Migraine, familial hemiplegic, 2	DOID:0111182 familial hemiplegic migraine 2	43	147	[{"UniProt":"Q6PIE5","EnsemblGene":["ENSMUSG00000007097"],"EnsemblTrans":[["ENSMUST00000085913","ENSMUSP00000083077","principal1"]],"RefSeq":[["NM_178405","NP_848492","VALIDATED"]],"UCSC":["uc007dqc"],"SwissProt":["AT1A2_MOUSE"]},{"UniProt":"Q3UHK5","RefSeq":[["NM_178405","NP_848492","VALIDATED"]],"SwissProt":["Q3UHK5_MOUSE"]}]	(mmu04964)Proximal tubule bicarbonate reclamation - Mus musculus (house mouse); (mmu04960)Aldosterone-regulated sodium reabsorption - Mus musculus (house mouse); (mmu04973)Carbohydrate digestion and absorption - Mus musculus (house mouse)	0.0	1.0	0.0	1.0	1.0	0.0	1.0	0.0	0.0	1.0	0.0	0.0	1.0	0.0	0.0	1.0	0.0	0.0	0.0	1.0
Gabrb2	14401	symbol	M. musculus	14401	M. musculus	Gabrb2	gamma-aminobutyric acid type A receptor subunit beta 2	Enables transmitter-gated ion channel activity involved in regulation of postsynaptic membrane potential. Contributes to GABA-gated chloride ion channel activity. Involved in several processes, including inner ear development; nervous system development; and sensory perception of sound. Located in plasma membrane. Is active in GABA-ergic synapse. Is integral component of postsynaptic specializati…	GO:0071420 cellular response to histamine;GO:0034776 response to histamine;GO:1904862 inhibitory synapse assembly	GO:1902711 GABA-A receptor complex;GO:1902710 GABA receptor complex;GO:0034707 chloride channel complex	[GO:0060089] molecular transducer activity; [GO:0005215] transporter activity; [GO:0055085] transmembrane transport; [GO:0005829] cytosol; [GO:0005886] plasma membrane; [GO:0031410] cytoplasmic vesicle; [GO:0043226] organelle; [GO:0023052] signaling; [GO:0050877] nervous system process; [GO:0048856] anatomical structure development; [GO:0034330] cell junction organization; [GO:0030154] cell diffe…	GO:0022851 GABA-gated chloride ion channel activity;GO:0005237 inhibitory extracellular ligand-gated monoatomic ion channel activity;GO:0004890 GABA-A receptor activity		[IPR002289] Gamma-aminobutyric-acid A receptor, beta subunit; [IPR006028] Gamma-aminobutyric acid A receptor/Glycine receptor alpha; [IPR006029] Neurotransmitter-gated ion-channel transmembrane domain; [IPR006201] Neurotransmitter-gated ion-channel; [IPR006202] Neurotransmitter-gated ion-channel ligand-binding domain; [IPR018000] Neurotransmitter-gated ion-channel, conserved site; [IPR036719] Neu…		yes	principal1	yes	MP:0011967 increased or absent threshold for auditory brainstem response; MP:0000031 abnormal cochlea morphology; MP:0002857 cochlear ganglion degeneration; MP:0004404 cochlear outer hair cell degeneration; MP:0004736 abnormal distortion product otoacoustic emission; MP:0011966 abnormal auditory brainstem response waveform shape; MP:0004398 cochlear inner hair cell degeneration; MP:0001415 increa…	(Human)OMIM ID:617829 Developmental and epileptic encephalopathy 92	(Human)DOID:12849 autistic disorder;DOID:0080471 developmental and epileptic encephalopathy 92	18	80	[{"UniProt":"P63137","EnsemblGene":["ENSMUSG00000007653"],"EnsemblTrans":[["ENSMUST00000007797","ENSMUSP00000007797","principal1"],["ENSMUST00000192403","ENSMUSP00000141868",""]],"RefSeq":[["NM_001347314","NP_001334243","VALIDATED"],["NM_008070","NP_032096","VALIDATED"],["XM_011248726","XP_011247028"],["XM_017314261","XP_017169750"]],"UCSC":["uc007imi","uc011xte"],"SwissProt":["GBRB2_MOUSE"]}]	(mmu05033)Nicotine addiction - Mus musculus (house mouse); (mmu04727)GABAergic synapse - Mus musculus (house mouse); (mmu05032)Morphine addiction - Mus musculus (house mouse)	0.0	1.0	0.0	1.0	1.0	0.0	1.0	1.0	0.0	0.0	0.0	0.0	0.0	0.0	0.0	0.0	0.0	0.0	0.0	0.0
Dio2	13371	symbol	M. musculus	13371	M. musculus	Dio2	deiodinase, iodothyronine, type II	The protein encoded by this gene belongs to the iodothyronine deiodinase family. It catalyzes the conversion of prohormone thyroxine (3,5,3',5'-tetraiodothyronine, T4) to the bioactive thyroid hormone (3,5,3'-triiodothyronine, T3) by outer ring 5'-deiodination. This gene is highly expressed in brain, placenta and mammary gland. It is thought to be responsible for the 'local' production of T3, and…	GO:0042404 thyroid hormone catabolic process;GO:0070460 thyroid-stimulating hormone secretion;GO:0019336 phenol-containing compound catabolic process	GO:0016020 membrane;GO:0110165 cellular anatomical entity;GO:0005575 cellular_component	[GO:0016491] oxidoreductase activity; [GO:0003824] catalytic activity; [GO:0006575] cellular modified amino acid metabolic process	GO:0033798 thyroxine 5-deiodinase activity;GO:0004800 thyroxine 5'-deiodinase activity;GO:0031625 ubiquitin protein ligase binding		[IPR000643] Iodothyronine deiodinase; [IPR008261] Iodothyronine deiodinase, active site; [IPR036249] Thioredoxin-like superfamily		yes	(Human)principal1	(Human)yes	MP:0001262 decreased body weight; MP:0001732 postnatal growth retardation; MP:0009643 abnormal urine homeostasis; MP:0003868 abnormal feces composition; MP:0011049 impaired adaptive thermogenesis; MP:0005122 increased circulating thyroid-stimulating hormone level; MP:0005477 increased circulating thyroxine level; MP:0003971 abnormal thyroid-stimulating hormone level; MP:0005470 increased thyroxin…		(Human)DOID:10763 hypertension	59	123	[{"UniProt":"Q9Z1Y9","RefSeq":[["NM_010050","NP_034180","REVIEWED"]],"UCSC":["uc007okf"],"SwissProt":["IOD2_MOUSE"]},{"UniProt":"Q9QXV5","RefSeq":[["NM_010050","NP_034180","REVIEWED"]],"SwissProt":["Q9QXV5_MOUSE"]}]	(mmu04919)Thyroid hormone signaling pathway - Mus musculus (house mouse)	0.0	0.0	0.0	0.0	0.0	0.0	0.0	0.0	0.0	0.0	0.0	0.0	0.0	0.0	0.0	0.0	0.0	0.0	0.0	0.0
Rarres2	71660	symbol	M. musculus	71660	M. musculus	Rarres2	retinoic acid receptor responder (tazarotene induced) 2	Predicted to enable signaling receptor binding activity. Involved in several processes, including positive regulation of fat cell differentiation; positive regulation of protein phosphorylation; and regulation of insulin receptor signaling pathway. Acts upstream of or within brown fat cell differentiation. Located in extracellular region. Is expressed in genitourinary system and retina. Orthologo…	GO:0019732 antifungal humoral response;GO:0061760 antifungal innate immune response;GO:0010759 positive regulation of macrophage chemotaxis	GO:0062023 collagen-containing extracellular matrix;GO:0031012 extracellular matrix;GO:0030312 external encapsulating structure	[GO:0006954] inflammatory response; [GO:0006629] lipid metabolic process; [GO:0030154] cell differentiation; [GO:0005576] extracellular region; [GO:0036211] protein modification process; [GO:0023052] signaling; [GO:0002376] immune system process; [GO:0048870] cell motility; [GO:0098542] defense response to other organism; [GO:0048856] anatomical structure development; [GO:0005615] extracellular s…	GO:0005102 signaling receptor binding;GO:0005515 protein binding;GO:0005488 binding		[IPR029562] Retinoic acid receptor responder protein 2; [IPR046350] Cystatin superfamily	yes		principal4		MP:0005559 increased circulating glucose level; MP:0005293 impaired glucose tolerance; MP:0003059 decreased insulin secretion; MP:0002702 decreased circulating free fatty acids level; MP:0003383 abnormal gluconeogenesis; MP:0030021 increased muscle cell glucose uptake; MP:0003884 decreased macrophage cell number			51	78	[{"UniProt":"Q9DD06","EnsemblGene":["ENSMUSG00000009281"],"EnsemblTrans":[["ENSMUST00000204267","ENSMUSP00000144793","principal4"],["ENSMUST00000204930","ENSMUSP00000144799","principal4"]],"RefSeq":[["NM_001347168","NP_001334097","VALIDATED"],["NM_027852","NP_082128","VALIDATED"]],"UCSC":["uc009but"],"SwissProt":["RARR2_MOUSE"]},{"UniProt":"A0A0N4SVV4","EnsemblGene":["ENSMUSG00000009281"],"Ensemb…		1.0	0.0	1.0	0.0	0.0	1.0	0.0	0.0	0.0	0.0	0.0	0.0	0.0	0.0	0.0	0.0	0.0	0.0	0.0	0.0
Optc	269120	symbol	M. musculus	269120	M. musculus	Optc	opticin	Involved in collagen fibril organization. Acts upstream of or within negative regulation of angiogenesis. Located in extracellular matrix. Is expressed in ciliary body; ciliary epithelium; and retina. Orthologous to human OPTC (opticin). [provided by Alliance of Genome Resources, Apr 2022]	GO:0061975 articular cartilage development;GO:0030199 collagen fibril organization;GO:0016525 negative regulation of angiogenesis	GO:0031012 extracellular matrix;GO:0030312 external encapsulating structure;GO:0005576 extracellular region	[GO:0031012] extracellular matrix; [GO:0030312] external encapsulating structure	GO:0003674 molecular_function		[IPR001611] Leucine-rich repeat; [IPR003591] Leucine-rich repeat, typical subtype; [IPR032675] Leucine-rich repeat domain superfamily; [IPR043547] Mimecan/Epiphycan/Opticin	yes		principal1		MP:0009660 abnormal induced retina neovascularization			2	21	[{"UniProt":"G3UVW2","EnsemblGene":["ENSMUSG00000010311"],"EnsemblTrans":[["ENSMUST00000124051","ENSMUSP00000120568","principal1"]],"RefSeq":[["NM_054076","NP_473417","VALIDATED"],["XM_006529660","XP_006529723"],["XM_006529661","XP_006529724","MODEL"]],"UCSC":["uc007cqy"],"SwissProt":["G3UVW2_MOUSE"]},{"UniProt":"E9PUR1","EnsemblGene":["ENSMUSG00000010311"],"EnsemblTrans":[["ENSMUST00000149380","…		1.0	0.0	0.0	0.0	0.0	0.0	0.0	0.0	0.0	0.0	0.0	0.0	0.0	0.0	0.0	0.0	0.0	0.0	1.0	0.0
Etv5	104156	symbol	M. musculus	104156	M. musculus	Etv5	ets variant 5	Predicted to enable DNA-binding transcription activator activity, RNA polymerase II-specific and RNA polymerase II transcription regulatory region sequence-specific DNA binding activity. Acts upstream of or within several processes, including neuromuscular synaptic transmission; regulation of branching involved in mammary gland duct morphogenesis; and skeletal muscle acetylcholine-gated channel c…	GO:0048133 male germ-line stem cell asymmetric division;GO:0060762 regulation of branching involved in mammary gland duct morphogenesis;GO:0098722 asymmetric stem cell division	GO:0005654 nucleoplasm;GO:0031981 nuclear lumen;GO:0070013 intracellular organelle lumen	[GO:0006351] DNA-templated transcription; [GO:0006355] regulation of DNA-templated transcription; [GO:0043226] organelle; [GO:0005634] nucleus; [GO:0140110] transcription regulator activity; [GO:0003677] DNA binding; [GO:0048856] anatomical structure development; [GO:0030154] cell differentiation; [GO:0005654] nucleoplasm; [GO:0034330] cell junction organization; [GO:0061024] membrane organizatio…	GO:0001228 DNA-binding transcription activator activity, RNA polymerase II-specific;GO:0001216 DNA-binding transcription activator activity;GO:0000981 DNA-binding transcription factor activity, RNA polymerase II-specific		[IPR000418] Ets domain; [IPR006715] PEA3-type ETS-domain transcription factor, N-terminal; [IPR036388] Winged helix-like DNA-binding domain superfamily; [IPR036390] Winged helix DNA-binding domain superfamily; [IPR046328] ETS family			principal1		MP:0011092 embryonic lethality, complete penetrance; MP:0011086 postnatal lethality, incomplete penetrance; MP:0002243 abnormal vomeronasal organ morphology; MP:0004852 decreased testis weight; MP:0000562 polydactyly; MP:0001262 decreased body weight; MP:0002135 abnormal kidney morphology; MP:0011109 lethality throughout fetal growth and development, incomplete penetrance; MP:0001926 female infer…			49	313	[{"UniProt":"Q9CXC9","EnsemblGene":["ENSMUSG00000013089"],"EnsemblTrans":[["ENSMUST00000079601","ENSMUSP00000078551","principal1"]],"RefSeq":[["NM_023794","NP_076283","VALIDATED"],["XM_006521657","XP_006521720"]],"UCSC":["uc007yse"],"SwissProt":["ETV5_MOUSE"]}]	(mmu05215)Prostate cancer - Mus musculus (house mouse); (mmu05202)Transcriptional misregulation in cancer - Mus musculus (house mouse)	0.0	1.0	0.0	0.0	0.0	0.0	0.0	1.0	0.0	1.0	0.0	0.0	1.0	0.0	0.0	0.0	0.0	1.0	0.0	0.0
Ptgds	19215	symbol	M. musculus	19215	M. musculus	Ptgds	prostaglandin D2 synthase (brain)	Enables prostaglandin-D synthase activity and retinoid binding activity. Involved in prostaglandin biosynthetic process and regulation of circadian sleep/wake cycle, sleep. Acts upstream of or within negative regulation of male germ cell proliferation. Located in extracellular region. Is expressed in several structures, including alimentary system; genitourinary system; integumental system; nervo…	GO:1905937 negative regulation of germ cell proliferation;GO:2000255 negative regulation of male germ cell proliferation;GO:2000254 regulation of male germ cell proliferation	GO:0005791 rough endoplasmic reticulum;GO:0005794 Golgi apparatus;GO:0005783 endoplasmic reticulum	[GO:0043226] organelle; [GO:0005634] nucleus; [GO:0006629] lipid metabolic process; [GO:0005794] Golgi apparatus; [GO:0005576] extracellular region; [GO:0005615] extracellular space; [GO:0005783] endoplasmic reticulum; [GO:0003824] catalytic activity; [GO:0016853] isomerase activity; [GO:0002376] immune system process; [GO:0016192] vesicle-mediated transport; [GO:0005635] nuclear envelope; [GO:00…	GO:0004667 prostaglandin-D synthase activity;GO:0005501 retinoid binding;GO:0019840 isoprenoid binding		[IPR000566] Lipocalin/cytosolic fatty-acid binding domain; [IPR002345] Lipocalin; [IPR012674] Calycin; [IPR022272] Lipocalin family conserved site	yes		principal1		MP:0001785 edema; MP:0008765 decreased mast cell degranulation; MP:0005597 decreased susceptibility to type I hypersensitivity reaction; MP:0001970 abnormal pain threshold; MP:0008020 abnormal dermal mast cell morphology; MP:0000362 decreased mast cell histamine storage		(Human)DOID:3407 carotid artery disease	56	164	[{"UniProt":"O09114","EnsemblGene":["ENSMUSG00000015090"],"EnsemblTrans":[["ENSMUST00000015234","ENSMUSP00000015234","principal1"],["ENSMUST00000114251","ENSMUSP00000109889","principal1"],["ENSMUST00000114259","ENSMUSP00000109897","principal1"]],"RefSeq":[["NM_008963","NP_032989","VALIDATED"],["XM_006497786","XP_006497849","MODEL"],["XM_006497787","XP_006497850","MODEL"]],"UCSC":["uc008isf"],"Swi…	(mmu00590)Arachidonic acid metabolism - Mus musculus (house mouse); (mmu01100)Metabolic pathways - Mus musculus (house mouse)	0.0	0.0	0.0	0.0	0.0	0.0	0.0	0.0	0.0	0.0	0.0	0.0	0.0	0.0	0.0	0.0	0.0	0.0	0.0	0.0
Abca1	11303	symbol	M. musculus	11303	M. musculus	Abca1	ATP-binding cassette, sub-family A member 1	The membrane-associated protein encoded by this gene is a member of the superfamily of ATP-binding cassette (ABC) transporters. ABC proteins transport various molecules across extra- and intracellular membranes. ABC genes are divided into seven distinct subfamilies (ABC1, MDR/TAP, MRP, ALD, OABP, GCN20, White). This protein is a member of the ABC1 subfamily. Members of the ABC1 subfamily comprise…	GO:0090108 positive regulation of high-density lipoprotein particle assembly;GO:0090107 regulation of high-density lipoprotein particle assembly;GO:0034380 high-density lipoprotein particle assembly	GO:0045335 phagocytic vesicle;GO:0030139 endocytic vesicle;GO:0016323 basolateral plasma membrane	[GO:0055085] transmembrane transport; [GO:0003824] catalytic activity; [GO:0016787] hydrolase activity; [GO:0140657] ATP-dependent activity; [GO:0005215] transporter activity; [GO:0005886] plasma membrane; [GO:0043226] organelle; [GO:0005794] Golgi apparatus; [GO:0023052] signaling; [GO:0061024] membrane organization; [GO:0031410] cytoplasmic vesicle; [GO:0005768] endosome; [GO:0006629] lipid met…	GO:0030226 apolipoprotein receptor activity;GO:0034188 apolipoprotein A-I receptor activity;GO:0090556 phosphatidylserine floppase activity		[IPR003439] ABC transporter-like, ATP-binding domain; [IPR003593] AAA+ ATPase domain; [IPR017871] ABC transporter-like, conserved site; [IPR026082] ABC transporter A; [IPR027417] P-loop containing nucleoside triphosphate hydrolase		yes	principal1	yes	MP:0001716 abnormal placenta labyrinth morphology; MP:0003984 embryonic growth retardation; MP:0001954 respiratory distress; MP:0011086 postnatal lethality, incomplete penetrance; MP:0011100 preweaning lethality, complete penetrance; MP:0000186 decreased circulating HDL cholesterol level; MP:0001730 embryonic growth arrest; MP:0011090 perinatal lethality, incomplete penetrance; MP:0001265 decreas…	OMIM ID:205400 Tangier disease	DOID:1388 Tangier disease	301	453	[{"UniProt":"P41233","EnsemblGene":["ENSMUSG00000015243"],"EnsemblTrans":[["ENSMUST00000030010","ENSMUSP00000030010","principal1"]],"RefSeq":[["NM_013454","NP_038482","VALIDATED"]],"UCSC":["uc008swu"],"SwissProt":["ABCA1_MOUSE"]},{"UniProt":"Q8BPY1","RefSeq":[["NM_013454","NP_038482","VALIDATED"]],"SwissProt":["Q8BPY1_MOUSE"]}]	(mmu04975)Fat digestion and absorption - Mus musculus (house mouse); (mmu04979)Cholesterol metabolism - Mus musculus (house mouse); (mmu02010)ABC transporters - Mus musculus (house mouse)	0.0	0.0	0.0	0.0	0.0	0.0	1.0	0.0	0.0	0.0	0.0	0.0	0.0	0.0	0.0	0.0	0.0	0.0	0.0	0.0
Tnr	21960	symbol	M. musculus	21960	M. musculus	Tnr	tenascin R	Predicted to enable integrin binding activity. Involved in modulation of chemical synaptic transmission. Acts upstream of or within several processes, including locomotory exploration behavior; modulation of chemical synaptic transmission; and nervous system development. Located in cell surface; membrane raft; and perineuronal net. Is active in Schaffer collateral - CA1 synapse and glutamatergic …	GO:0048688 negative regulation of sprouting of injured axon;GO:0048692 negative regulation of axon extension involved in regeneration;GO:0048677 axon extension involved in regeneration	GO:0098965 extracellular matrix of synaptic cleft;GO:0090733 tenascin complex;GO:0072534 perineuronal net	[GO:0023052] signaling; [GO:0048856] anatomical structure development; [GO:0030154] cell differentiation; [GO:0005576] extracellular region; [GO:0005615] extracellular space; [GO:0031012] extracellular matrix; [GO:0030312] external encapsulating structure; [GO:0007155] cell adhesion; [GO:0034330] cell junction organization; [GO:0030198] extracellular matrix organization; [GO:0050877] nervous syst…	GO:0046625 sphingolipid binding;GO:0005178 integrin binding;GO:0050839 cell adhesion molecule binding		[IPR000742] EGF-like domain; [IPR002181] Fibrinogen, alpha/beta/gamma chain, C-terminal globular domain; [IPR003961] Fibronectin type III; [IPR013783] Immunoglobulin-like fold; [IPR014716] Fibrinogen, alpha/beta/gamma chain, C-terminal globular, subdomain 1; [IPR036056] Fibrinogen-like, C-terminal; [IPR036116] Fibronectin type III superfamily; [IPR041161] Tenascin, EGF-like domain	yes		principal1		MP:0008284 abnormal hippocampus pyramidal cell layer; MP:0004952 increased spleen weight; MP:0003632 abnormal nervous system morphology; MP:0004792 abnormal synaptic vesicle number; MP:0009538 abnormal synapse morphology; MP:0008263 abnormal hippocampus CA1 region morphology; MP:0008814 decreased nerve conduction velocity; MP:0003313 abnormal locomotor activation; MP:0001565 abnormal circulating …			22	83	[{"UniProt":"Q8BYI9","EnsemblGene":["ENSMUSG00000015829"],"EnsemblTrans":[["ENSMUST00000111669","ENSMUSP00000107298","principal1"],["ENSMUST00000192069","ENSMUSP00000141553","principal1"]],"RefSeq":[["NM_022312","NP_071707","VALIDATED"],["XM_006496742","XP_006496805","MODEL"],["XM_006496743","XP_006496806","MODEL"],["XM_006496744","XP_006496807","MODEL"]],"UCSC":["uc007dea"],"SwissProt":["TENR_MO…	(mmu04512)ECM-receptor interaction - Mus musculus (house mouse); (mmu04510)Focal adhesion - Mus musculus (house mouse); (mmu05206)MicroRNAs in cancer - Mus musculus (house mouse)	1.0	1.0	1.0	0.0	0.0	0.0	0.0	1.0	0.0	1.0	0.0	1.0	1.0	0.0	0.0	0.0	0.0	0.0	0.0	0.0
Tenm1	23963	symbol	M. musculus	23963	M. musculus	Tenm1	teneurin transmembrane protein 1	Enables protein heterodimerization activity and protein homodimerization activity. Involved in positive regulation of cellular component biogenesis; positive regulation of protein phosphorylation; and regulation of transcription by RNA polymerase III. Located in several cellular components, including extracellular region; nucleus; and perinuclear region of cytoplasm. Is integral component of plas…	GO:0006359 regulation of transcription by RNA polymerase III;GO:0051491 positive regulation of filopodium assembly;GO:0007157 heterophilic cell-cell adhesion via plasma membrane cell adhesion molecules	GO:0048471 perinuclear region of cytoplasm;GO:0043005 neuron projection;GO:0005856 cytoskeleton	[GO:0023052] signaling; [GO:0043226] organelle; [GO:0005634] nucleus; [GO:0005794] Golgi apparatus; [GO:0005886] plasma membrane; [GO:0005783] endoplasmic reticulum; [GO:0005576] extracellular region; [GO:0005856] cytoskeleton; [GO:0005654] nucleoplasm; [GO:0006886] intracellular protein transport; [GO:0007155] cell adhesion; [GO:0048856] anatomical structure development; [GO:0030154] cell differ…	GO:0050839 cell adhesion molecule binding;GO:0046982 protein heterodimerization activity;GO:0042803 protein homodimerization activity		[IPR000742] EGF-like domain; [IPR006530] YD repeat; [IPR009471] Teneurin intracellular, N-terminal; [IPR011042] Six-bladed beta-propeller, TolB-like; [IPR028916] Tox-GHH domain	yes	yes	principal4	yes	MP:0001417 decreased exploration in new environment; MP:0002591 decreased mean corpuscular volume; MP:0000208 decreased hematocrit; MP:0005641 increased mean corpuscular hemoglobin concentration; MP:0005562 decreased mean corpuscular hemoglobin; MP:0002941 increased circulating alanine transaminase level			7	33	[{"UniProt":"Q9WTS4","EnsemblGene":["ENSMUSG00000016150"],"EnsemblTrans":[["ENSMUST00000016294","ENSMUSP00000016294","principal4"],["ENSMUST00000115059","ENSMUSP00000110711","principal4"]],"RefSeq":[["NM_011855","NP_035985","VALIDATED"],["XM_011251005","XP_011249307","MODEL"],["XM_011251006","XP_011249308","MODEL"],["XM_011251007","XP_011249309","MODEL"],["XM_017318483","XP_017173972","MODEL"],["…		0.0	0.0	1.0	0.0	0.0	0.0	0.0	0.0	0.0	1.0	0.0	1.0	0.0	0.0	0.0	1.0	0.0	0.0	0.0	0.0
Etv4	18612	symbol	M. musculus	18612	M. musculus	Etv4	ets variant 4	Enables DNA binding activity. Involved in positive regulation of gene expression. Acts upstream of or within several processes, including branching involved in mammary gland duct morphogenesis; motor neuron axon guidance; and negative regulation of mammary gland epithelial cell proliferation. Located in nucleus. Is expressed in several structures, including alimentary system; central nervous syst…	GO:0033600 negative regulation of mammary gland epithelial cell proliferation;GO:0045618 positive regulation of keratinocyte differentiation;GO:0033599 regulation of mammary gland epithelial cell proliferation	GO:0005730 nucleolus;GO:0005694 chromosome;GO:0031981 nuclear lumen	[GO:0006351] DNA-templated transcription; [GO:0006355] regulation of DNA-templated transcription; [GO:0043226] organelle; [GO:0005634] nucleus; [GO:0140110] transcription regulator activity; [GO:0003677] DNA binding; [GO:0048856] anatomical structure development; [GO:0030154] cell differentiation; [GO:0005694] chromosome; [GO:0005730] nucleolus	GO:0001228 DNA-binding transcription activator activity, RNA polymerase II-specific;GO:0001216 DNA-binding transcription activator activity;GO:0000978 RNA polymerase II cis-regulatory region sequence-specific DNA binding		[IPR000418] Ets domain; [IPR006715] PEA3-type ETS-domain transcription factor, N-terminal; [IPR036388] Winged helix-like DNA-binding domain superfamily; [IPR036390] Winged helix DNA-binding domain superfamily; [IPR046328] ETS family			principal4		MP:0001524 impaired limb coordination; MP:0000937 abnormal motor neuron morphology; MP:0001925 male infertility; MP:0003446 renal hypoplasia; MP:0000520 absent kidney; MP:0000940 abnormal motor neuron innervation pattern; MP:0000939 decreased motor neuron number; MP:0000662 abnormal branching of the mammary ductal tree; MP:0001378 abnormal ejaculation; MP:0001052 abnormal innervation pattern to m…			34	280	[{"UniProt":"P28322","EnsemblGene":["ENSMUSG00000017724"],"EnsemblTrans":[["ENSMUST00000164750","ENSMUSP00000129261","principal4"]],"RefSeq":[["NM_008815","NP_032841","VALIDATED"]],"UCSC":["uc007lpt"],"SwissProt":["ETV4_MOUSE"]},{"UniProt":"A2A5C3","EnsemblGene":["ENSMUSG00000017724"],"EnsemblTrans":[["ENSMUST00000017868","ENSMUSP00000017868","alternative1"]],"RefSeq":[["NM_001316365","NP_0013032…	(mmu05202)Transcriptional misregulation in cancer - Mus musculus (house mouse)	0.0	0.0	0.0	0.0	0.0	0.0	0.0	0.0	0.0	0.0	0.0	0.0	0.0	0.0	0.0	0.0	0.0	0.0	1.0	0.0
Gpx3	14778	symbol	M. musculus	14778	M. musculus	Gpx3	glutathione peroxidase 3	The protein encoded by this gene belongs to the glutathione peroxidase family, members of which catalyze the reduction of organic hydroperoxides and hydrogen peroxide (H2O2) by glutathione, and thereby protect cells against oxidative damage. Several isozymes of this gene family exist in vertebrates, which vary in cellular location and substrate specificity. This isozyme is secreted and is highly …	GO:0098869 cellular oxidant detoxification;GO:0042744 hydrogen peroxide catabolic process;GO:0042743 hydrogen peroxide metabolic process	GO:0005615 extracellular space;GO:0005576 extracellular region;GO:0110165 cellular anatomical entity	[GO:0016491] oxidoreductase activity; [GO:0003824] catalytic activity; [GO:0016209] antioxidant activity; [GO:0098754] detoxification; [GO:0005576] extracellular region; [GO:0005615] extracellular space; [GO:0006790] sulfur compound metabolic process; [GO:0006575] cellular modified amino acid metabolic process	GO:0008430 selenium binding;GO:0004602 glutathione peroxidase activity;GO:0004601 peroxidase activity		[IPR000889] Glutathione peroxidase; [IPR029759] Glutathione peroxidase active site; [IPR029760] Glutathione peroxidase conserved site; [IPR036249] Thioredoxin-like superfamily	yes		principal1		MP:0009763 increased susceptibility to induced morbidity/mortality; MP:0011100 preweaning lethality, complete penetrance; MP:0005293 impaired glucose tolerance; MP:0009642 abnormal blood homeostasis; MP:0000249 abnormal blood vessel physiology; MP:0006058 decreased cerebral infarct size; MP:0031121 increased susceptibility to induced thrombosis; MP:0006059 decreased susceptibility to ischemic bra…		(Human)DOID:7941 Barrett's adenocarcinoma;DOID:9206 Barrett's esophagus;DOID:5041 esophageal cancer;DOID:4914 esophagus adenocarcinoma;DOID:3748 esophagus squamous cell carcinoma;DOID:684 hepatocellular carcinoma;DOID:1993 rectum cancer;DOID:10534 stomach cancer;DOID:9352 type 2 diabetes mellitus	27	67	[{"UniProt":"P46412","EnsemblGene":["ENSMUSG00000018339"],"EnsemblTrans":[["ENSMUST00000082430","ENSMUSP00000081011","principal1"]],"RefSeq":[["NM_001329860","NP_001316789","REVIEWED"],["NM_008161","NP_032187","REVIEWED"]],"UCSC":["uc007iyk"],"SwissProt":["GPX3_MOUSE"]}]	(mmu00480)Glutathione metabolism - Mus musculus (house mouse); (mmu04918)Thyroid hormone synthesis - Mus musculus (house mouse); (mmu05016)Huntington disease - Mus musculus (house mouse)	0.0	0.0	0.0	0.0	0.0	0.0	0.0	0.0	0.0	0.0	0.0	0.0	0.0	0.0	0.0	0.0	0.0	1.0	0.0	0.0
Sparc	20692	symbol	M. musculus	20692	M. musculus	Sparc	secreted acidic cysteine rich glycoprotein	Enables calcium ion binding activity and extracellular matrix binding activity. Acts upstream of or within several processes, including bone development; cellular response to growth factor stimulus; and pigmentation. Located in extracellular matrix and extracellular space. Is expressed in several structures, including alimentary system; extraembryonic component; genitourinary system; nervous syst…	GO:0001937 negative regulation of endothelial cell proliferation;GO:0016525 negative regulation of angiogenesis;GO:0043473 pigmentation	GO:0031092 platelet alpha granule membrane;GO:0031091 platelet alpha granule;GO:0030667 secretory granule membrane	[GO:0005576] extracellular region; [GO:0005615] extracellular space; [GO:0031012] extracellular matrix; [GO:0030312] external encapsulating structure; [GO:0048856] anatomical structure development; [GO:0043226] organelle; [GO:0005634] nucleus; [GO:0005198] structural molecule activity; [GO:0034330] cell junction organization; [GO:0031410] cytoplasmic vesicle; [GO:0048870] cell motility	GO:0050840 extracellular matrix binding;GO:0005518 collagen binding;GO:0005201 extracellular matrix structural constituent		[IPR001999] Osteonectin-like, conserved site; [IPR002350] Kazal domain; [IPR003645] Follistatin-like, N-terminal; [IPR011992] EF-hand domain pair; [IPR015369] Follistatin/Osteonectin EGF domain; [IPR018247] EF-Hand 1, calcium-binding site; [IPR019577] SPARC/Testican, calcium-binding domain; [IPR036058] Kazal domain superfamily; [IPR037641] SPARC, follistatin-like domain	yes		principal4		MP:0002840 abnormal lens fiber morphology; MP:0001304 cataract; MP:0000063 decreased bone mineral density; MP:0002092 abnormal eye morphology; MP:0003727 abnormal retina layer morphology; MP:0003961 decreased lean body mass; MP:0005508 abnormal skeleton morphology; MP:0001262 decreased body weight; MP:0001303 abnormal lens morphology; MP:0003237 abnormal lens epithelium morphology; MP:0001258 dec…	(Human)OMIM ID:616507 Osteogenesis imperfecta, type xvii	(Human)DOID:2893 cervix carcinoma;DOID:2871 endometrial carcinoma;DOID:0110338 osteogenesis imperfecta type 17	129	310	[{"UniProt":"P07214","EnsemblGene":["ENSMUSG00000018593"],"EnsemblTrans":[["ENSMUST00000018737","ENSMUSP00000018737","principal4"],["ENSMUST00000214685","ENSMUSP00000151000","principal4"]],"RefSeq":[["NM_009242","NP_033268","VALIDATED"]],"UCSC":["uc007izh"],"SwissProt":["SPRC_MOUSE"]},{"UniProt":"Q5NCU4","EnsemblGene":["ENSMUSG00000018593"],"EnsemblTrans":[["ENSMUST00000108858","ENSMUSP0000010448…		1.0	0.0	0.0	0.0	0.0	1.0	0.0	0.0	1.0	0.0	1.0	0.0	0.0	0.0	0.0	0.0	0.0	0.0	0.0	0.0
Lyst	17101	symbol	M. musculus	17101	M. musculus	Lyst	lysosomal trafficking regulator	Predicted to enable protein kinase binding activity. Acts upstream of or within several processes, including defense response to other organism; phospholipid homeostasis; and vesicle organization. Located in cytosol. Is expressed in axial skeleton. Used to study Chediak-Higashi syndrome; exfoliation syndrome; and platelet storage pool deficiency. Human ortholog(s) of this gene implicated in Chedi…	GO:0033364 mast cell secretory granule organization;GO:0033299 secretion of lysosomal enzymes;GO:0055091 phospholipid homeostasis	GO:0015630 microtubule cytoskeleton;GO:0005856 cytoskeleton;GO:0005829 cytosol	[GO:0016192] vesicle-mediated transport; [GO:0002376] immune system process; [GO:0098542] defense response to other organism; [GO:0043226] organelle; [GO:0005856] cytoskeleton	GO:0019901 protein kinase binding;GO:0019900 kinase binding;GO:0019899 enzyme binding		[IPR000409] BEACH domain; [IPR001680] WD40 repeat; [IPR011993] PH-like domain superfamily; [IPR015943] WD40/YVTN repeat-like-containing domain superfamily; [IPR016024] Armadillo-type fold; [IPR019775] WD40 repeat, conserved site; [IPR023362] PH-BEACH domain; [IPR036322] WD40-repeat-containing domain superfamily; [IPR036372] BEACH domain superfamily			principal1		MP:0000885 ectopic Purkinje cell; MP:0010052 increased grip strength; MP:0003727 abnormal retina layer morphology; MP:0001322 abnormal iris morphology; MP:0001325 abnormal retina morphology; MP:0005201 abnormal retina pigment epithelium morphology; MP:0005205 abnormal eye anterior chamber morphology; MP:0005408 hypopigmentation; MP:0004221 abnormal iridocorneal angle; MP:0005172 decreased eye pig…	OMIM ID:214500 Chediak-higashi syndrome;OMIM ID:177650 Exfoliation syndrome;OMIM ID:185050 Storage pool platelet disease	DOID:2935 Chediak-Higashi syndrome;DOID:13641 exfoliation syndrome;DOID:2223 platelet storage pool deficiency	6	208	[{"UniProt":"G5E8Q0","EnsemblGene":["ENSMUSG00000019726"],"EnsemblTrans":[["ENSMUST00000110559","ENSMUSP00000106188","principal1"]],"RefSeq":[["NM_010748","NP_034878","VALIDATED"]],"UCSC":["uc007pmj"],"SwissProt":["G5E8Q0_MOUSE"]},{"UniProt":"P97412","RefSeq":[["NM_010748","NP_034878","VALIDATED"]],"SwissProt":["LYST_MOUSE"]}]		0.0	0.0	0.0	0.0	0.0	0.0	1.0	0.0	0.0	0.0	0.0	0.0	0.0	0.0	0.0	0.0	0.0	0.0	0.0	0.0
Vip	22353	symbol	M. musculus	22353	M. musculus	Vip	vasoactive intestinal polypeptide	This gene encodes a neuropeptide of the glucagon/secretin superfamily with potent bronchodilator, immunomodulator and anti-inflammatory properties. The encoded protein is proteolytically processed to generate two structurally similar neuropeptides - vasoactive intestinal peptide (VIP) and peptide histidine isoleucine (PHI). In the digestive tract, VIP stimulates relaxation of enteric smooth muscl…	GO:0048242 epinephrine secretion;GO:0032812 positive regulation of epinephrine secretion;GO:0048241 epinephrine transport	GO:0043025 neuronal cell body;GO:0044297 cell body;GO:0036477 somatodendritic compartment	[GO:0005576] extracellular region; [GO:0098772] molecular function regulator activity; [GO:0048018] receptor ligand activity; [GO:0023052] signaling; [GO:0030163] protein catabolic process	GO:0051428 peptide hormone receptor binding;GO:0005184 neuropeptide hormone activity;GO:0160041 neuropeptide activity		[IPR000532] Glucagon/GIP/secretin/VIP; [IPR046963] VIP/GHRH-like	yes		principal1	yes	MP:0002083 premature death; MP:0002169 no abnormal phenotype detected; MP:0001861 lung inflammation; MP:0000276 heart right ventricle hypertrophy; MP:0003548 pulmonary hypertension; MP:0004007 abnormal lung vasculature morphology; MP:0010758 increased right ventricle systolic pressure; MP:0001154 seminiferous tubule degeneration; MP:0000484 abnormal pulmonary artery morphology; MP:0014269 decreas…	OMIM ID:178600 Pulmonary hypertension, primary, 1;OMIM ID:265400 Pulmonary hypertension, primary, autosomal recessive;OMIM ID:615342 Pulmonary hypertension, primary, 2;OMIM ID:615343 Pulmonary hypertension, primary, 3;OMIM ID:615344 Pulmonary hypertension, primary, 4	DOID:14557 primary pulmonary hypertension	106	419	[{"UniProt":"A0A0R4J003","EnsemblGene":["ENSMUSG00000019772"],"EnsemblTrans":[["ENSMUST00000019906","ENSMUSP00000019906","principal1"]],"RefSeq":[["NM_011702","NP_035832","REVIEWED"]],"SwissProt":["A0A0R4J003_MOUSE"]},{"UniProt":"P32648","RefSeq":[["NM_001313969","NP_001300898","REVIEWED"],["NM_011702","NP_035832","REVIEWED"],["XM_006512447","XP_006512510"]],"UCSC":["uc007egk"],"SwissProt":["VIP_…	(mmu04024)cAMP signaling pathway - Mus musculus (house mouse); (mmu04080)Neuroactive ligand-receptor interaction - Mus musculus (house mouse)	0.0	1.0	0.0	1.0	0.0	0.0	0.0	0.0	0.0	0.0	0.0	0.0	1.0	0.0	0.0	0.0	0.0	0.0	0.0	0.0
Perp	64058	symbol	M. musculus	64058	M. musculus	Perp	PERP, TP53 apoptosis effector	Acts upstream of or within several processes, including amelogenesis; desmosome organization; and intrinsic apoptotic signaling pathway by p53 class mediator. Located in Golgi apparatus and mitochondrion. Is integral component of plasma membrane. Is expressed in several structures, including alimentary system; brain ventricle and choroid plexus; limb primordium; sensory organ; and skin. Human ort…	GO:0002934 desmosome organization;GO:0097202 activation of cysteine-type endopeptidase activity;GO:0097186 amelogenesis	GO:0005911 cell-cell junction;GO:0070161 anchoring junction;GO:0005794 Golgi apparatus	[GO:0043226] organelle; [GO:0005739] mitochondrion; [GO:0005886] plasma membrane; [GO:0005794] Golgi apparatus; [GO:0007155] cell adhesion; [GO:0012501] programmed cell death; [GO:0023052] signaling; [GO:0051604] protein maturation; [GO:0034330] cell junction organization; [GO:0048856] anatomical structure development	(Human)GO:0005515 protein binding;GO:0005488 binding;GO:0003674 molecular_function		[IPR004031] PMP-22/EMP/MP20/Claudin superfamily; [IPR015664] P53-induced protein		yes	principal1	yes	MP:0011085 postnatal lethality, complete penetrance; MP:0003207 decreased cellular sensitivity to gamma-irradiation; MP:0009542 decreased thymocyte apoptosis; MP:0003204 decreased neuron apoptosis	(Human)OMIM ID:619208 Olmsted syndrome 2	(Human)DOID:0050467 erythrokeratodermia variabilis;DOID:0112011 mutilating palmoplantar keratoderma with periorificial keratotic plaques	14	47	[{"UniProt":"Q9JK95","EnsemblGene":["ENSMUSG00000019851"],"EnsemblTrans":[["ENSMUST00000019998","ENSMUSP00000019998","principal1"]],"RefSeq":[["NM_022032","NP_071315","PROVISIONAL"]],"UCSC":["uc007emz"],"SwissProt":["PERP_MOUSE"]}]	(mmu04115)p53 signaling pathway - Mus musculus (house mouse)	0.0	0.0	0.0	0.0	0.0	0.0	0.0	1.0	0.0	0.0	0.0	1.0	0.0	0.0	0.0	0.0	0.0	0.0	0.0	1.0
Arfgef3	215821	symbol	M. musculus	215821	M. musculus	Arfgef3	ARFGEF family member 3	Predicted to enable guanyl-nucleotide exchange factor activity. Predicted to be involved in actin cytoskeleton organization. Predicted to be located in cytoplasmic vesicle and membrane. Predicted to be integral component of membrane. Is expressed in central nervous system; dorsal root ganglion; and sensory organ. Orthologous to human ARFGEF3 (ARFGEF family member 3). [provided by Alliance of Geno…	GO:0032012 regulation of ARF protein signal transduction;GO:0046578 regulation of Ras protein signal transduction;GO:0051056 regulation of small GTPase mediated signal transduction	GO:0031410 cytoplasmic vesicle;GO:0097708 intracellular vesicle;GO:0031982 vesicle	[GO:0098772] molecular function regulator activity; [GO:0023052] signaling; [GO:0043226] organelle; [GO:0005794] Golgi apparatus; [GO:0031410] cytoplasmic vesicle	GO:0005085 guanyl-nucleotide exchange factor activity;GO:0030695 GTPase regulator activity;GO:0060589 nucleoside-triphosphatase regulator activity		[IPR000904] Sec7 domain; [IPR015403] Mon2/Sec7/BIG1-like, HDS; [IPR016024] Armadillo-type fold; [IPR032629] Mon2/Sec7/BIG1-like, dimerisation and cyclophilin-binding domain; [IPR046455] Sec7/BIG1-like, C-terminal domain		yes	principal1		MP:0005293 impaired glucose tolerance; MP:0001559 hyperglycemia; MP:0002079 increased circulating insulin level; MP:0002078 abnormal glucose homeostasis; MP:0003058 increased insulin secretion; MP:0005331 insulin resistance; MP:0005217 abnormal pancreatic beta cell morphology; MP:0030022 decreased muscle cell glucose uptake			(Human)3	26	[{"UniProt":"Q3UGY8","EnsemblGene":["ENSMUSG00000019852"],"EnsemblTrans":[["ENSMUST00000215836","ENSMUSP00000149210","principal1"]],"RefSeq":[["NM_001033258","NP_001028430","PROVISIONAL"]],"UCSC":["uc007emn"],"SwissProt":["BIG3_MOUSE"]}]		0.0	0.0	0.0	0.0	0.0	0.0	0.0	0.0	0.0	0.0	0.0	0.0	0.0	0.0	0.0	0.0	0.0	0.0	0.0	0.0
Smpdl3a	57319	symbol	M. musculus	57319	M. musculus	Smpdl3a	sphingomyelin phosphodiesterase, acid-like 3A	Predicted to enable phosphoric diester hydrolase activity and zinc ion binding activity. Predicted to be involved in nucleoside triphosphate catabolic process. Located in extracellular space. Is expressed in ovary and ureteric tip. Orthologous to human SMPDL3A (sphingomyelin phosphodiesterase acid like 3A). [provided by Alliance of Genome Resources, Apr 2022]	GO:0006685 sphingomyelin catabolic process;GO:0009143 nucleoside triphosphate catabolic process;GO:0006684 sphingomyelin metabolic process	GO:0005615 extracellular space;GO:0005576 extracellular region;GO:0110165 cellular anatomical entity	[GO:0005576] extracellular region; [GO:0005615] extracellular space; [GO:0003824] catalytic activity; [GO:0016787] hydrolase activity; [GO:0006629] lipid metabolic process; [GO:0055086] nucleobase-containing small molecule metabolic process	GO:0004767 sphingomyelin phosphodiesterase activity;GO:0008081 phosphoric diester hydrolase activity;GO:0004620 phospholipase activity		[IPR029052] Metallo-dependent phosphatase-like; [IPR004843] Calcineurin-like phosphoesterase domain, ApaH type; [IPR017064] Acid sphingomyelinase-like phosphodiesterase, predicted; [IPR041805] Acid sphingomyelinase/endopolyphosphatase, metallophosphatase domain; [IPR045473] Sphingomyelin phosphodiesterase, C-terminal domain	yes		principal1		MP:0002060 abnormal skin morphology; MP:0010506 prolonged RR interval			1	20	[{"UniProt":"P70158","EnsemblGene":["ENSMUSG00000019872"],"EnsemblTrans":[["ENSMUST00000020022","ENSMUSP00000020022","principal1"]],"RefSeq":[["NM_020561","NP_065586","VALIDATED"]],"UCSC":["uc007fcu"],"SwissProt":["ASM3A_MOUSE"]}]		0.0	0.0	0.0	0.0	0.0	0.0	0.0	0.0	0.0	0.0	0.0	0.0	0.0	0.0	0.0	0.0	0.0	0.0	0.0	0.0
Lin7a	108030	symbol	M. musculus	108030	M. musculus	Lin7a	lin-7 homolog A, crumbs cell polarity complex component	Predicted to enable L27 domain binding activity and PDZ domain binding activity. Acts upstream of or within inner ear development; neurotransmitter secretion; and synaptic vesicle transport. Located in basolateral plasma membrane. Is expressed in glans of male genital tubercle; lung; nervous system; paraxial mesenchyme; and sensory organ. Orthologous to human LIN7A (lin-7 homolog A, crumbs cell p…	GO:1903361 protein localization to basolateral plasma membrane;GO:0045199 maintenance of epithelial cell apical/basal polarity;GO:0035090 maintenance of apical/basal cell polarity	GO:0097025 MPP7-DLG1-LIN7 complex;GO:0005923 bicellular tight junction;GO:0005912 adherens junction	[GO:0005886] plasma membrane; [GO:0043226] organelle; [GO:0016192] vesicle-mediated transport; [GO:0048856] anatomical structure development; [GO:0023052] signaling; [GO:0007163] establishment or maintenance of cell polarity; [GO:0031410] cytoplasmic vesicle	GO:0097016 L27 domain binding;GO:0030165 PDZ domain binding;GO:0019904 protein domain specific binding		[IPR001478] PDZ domain; [IPR004172] L27 domain; [IPR014775] L27 domain, C-terminal; [IPR017365] Protein lin-7; [IPR036034] PDZ superfamily; [IPR036892] L27 domain superfamily			principal1		MP:0002169 no abnormal phenotype detected			4	36	[{"UniProt":"Q8JZS0","EnsemblGene":["ENSMUSG00000019906"],"EnsemblTrans":[["ENSMUST00000020057","ENSMUSP00000020057","principal1"]],"RefSeq":[["NM_001039354","NP_001034443","VALIDATED"]],"UCSC":["uc007gyy"],"SwissProt":["LIN7A_MOUSE"]},{"UniProt":"Q3TUM0","EnsemblGene":["ENSMUSG00000019906"],"EnsemblTrans":[["ENSMUST00000105280","ENSMUSP00000100916",""],["ENSMUST00000218031","ENSMUSP00000151715",…		0.0	1.0	0.0	0.0	1.0	0.0	0.0	0.0	0.0	0.0	0.0	0.0	0.0	0.0	0.0	0.0	0.0	0.0	0.0	1.0
Ccn2	14219	symbol	M. musculus	14219	M. musculus	Ccn2	cellular communication network factor 2	Enables heparin binding activity and integrin binding activity. Acts upstream of or within several processes, including cartilage condensation; cell surface receptor signaling pathway; and chondrocyte proliferation. Located in extracellular matrix and extracellular region. Is expressed in several structures, including alimentary system; cardiovascular system; central nervous system; sensory organ…	GO:0070278 extracellular matrix constituent secretion;GO:0070318 positive regulation of G0 to G1 transition;GO:0060452 positive regulation of cardiac muscle contraction	GO:0005938 cell cortex;GO:0031012 extracellular matrix;GO:0030312 external encapsulating structure	[GO:0005576] extracellular region; [GO:0023052] signaling; [GO:0048856] anatomical structure development; [GO:0048870] cell motility; [GO:0005829] cytosol; [GO:0005615] extracellular space; [GO:0043226] organelle; [GO:0005794] Golgi apparatus; [GO:0031012] extracellular matrix; [GO:0030312] external encapsulating structure; [GO:0007155] cell adhesion; [GO:0036211] protein modification process; [G…	GO:0001968 fibronectin binding;GO:0008083 growth factor activity;GO:0005178 integrin binding		[IPR000867] Insulin-like growth factor-binding protein, IGFBP; [IPR000884] Thrombospondin type-1 (TSP1) repeat; [IPR001007] VWFC domain; [IPR006207] Cystine knot, C-terminal; [IPR006208] Glycoprotein hormone subunit beta; [IPR009030] Growth factor receptor cysteine-rich domain superfamily; [IPR012395] IGFBP-related, CNN; [IPR017891] Insulin-like growth factor binding protein, N-terminal, Cys-rich…	yes		principal1		MP:0000163 abnormal cartilage morphology; MP:0002169 no abnormal phenotype detected; MP:0000063 decreased bone mineral density; MP:0005587 abnormal Meckel's cartilage morphology; MP:0011087 neonatal lethality, complete penetrance; MP:0000088 short mandible; MP:0001953 respiratory failure; MP:0000150 abnormal rib morphology; MP:0000157 abnormal sternum morphology; MP:0003723 abnormal long bone mor…			247	432	[{"UniProt":"P29268","EnsemblGene":["ENSMUSG00000019997"],"EnsemblTrans":[["ENSMUST00000020171","ENSMUSP00000020171","principal1"]],"RefSeq":[["NM_010217","NP_034347","VALIDATED"]],"UCSC":["uc011xbr"],"SwissProt":["CCN2_MOUSE"]}]	(mmu04371)Apelin signaling pathway - Mus musculus (house mouse); (mmu04390)Hippo signaling pathway - Mus musculus (house mouse)	1.0	0.0	1.0	0.0	0.0	0.0	1.0	0.0	0.0	0.0	0.0	0.0	1.0	0.0	0.0	1.0	0.0	1.0	1.0	0.0
Ntn4	57764	symbol	M. musculus	57764	M. musculus	Ntn4	netrin 4	Enables laminin-1 binding activity. Acts upstream of or within neuron remodeling and regulation of branching involved in salivary gland morphogenesis by extracellular matrix-epithelial cell signaling. Located in basement membrane. Is expressed in several structures, including alimentary system; cardiovascular system; connective tissue; nervous system; and urinary system. Orthologous to human NTN4…	GO:0060668 regulation of branching involved in salivary gland morphogenesis by extracellular matrix-epithelial cell signaling;GO:0035426 extracellular matrix-cell signaling;GO:0070831 basement membrane assembly	GO:0043256 laminin complex;GO:0005604 basement membrane;GO:0062023 collagen-containing extracellular matrix	[GO:0005576] extracellular region; [GO:0031012] extracellular matrix; [GO:0030312] external encapsulating structure; [GO:0048870] cell motility; [GO:0005886] plasma membrane; [GO:0048856] anatomical structure development; [GO:0030154] cell differentiation; [GO:0007155] cell adhesion; [GO:0030198] extracellular matrix organization; [GO:0023052] signaling	GO:0043237 laminin-1 binding;GO:0043236 laminin binding;GO:0050840 extracellular matrix binding		[IPR008211] Laminin, N-terminal; [IPR001134] Netrin domain; [IPR002049] Laminin-type EGF domain; [IPR008993] Tissue inhibitor of metalloproteinases-like, OB-fold; [IPR018933] Netrin module, non-TIMP type; [IPR035811] Netrin-4, NTR domain	yes		principal1	(Human)yes	MP:0000351 increased cell proliferation; MP:0003179 thrombocytopenia; MP:0000689 abnormal spleen morphology; MP:0000208 decreased hematocrit; MP:0002792 abnormal retina vasculature morphology; MP:0005253 abnormal eye physiology			16	41	[{"UniProt":"Q9JI33","EnsemblGene":["ENSMUSG00000020019"],"EnsemblTrans":[["ENSMUST00000020204","ENSMUSP00000020204","principal1"]],"RefSeq":[["NM_021320","NP_067295","VALIDATED"]],"UCSC":["uc007gux"],"SwissProt":["NET4_MOUSE"]},{"UniProt":"Q0VEM1","RefSeq":[["NM_021320","NP_067295","VALIDATED"]],"SwissProt":["Q0VEM1_MOUSE"]}]	(mmu04360)Axon guidance - Mus musculus (house mouse)	1.0	0.0	0.0	0.0	0.0	0.0	0.0	0.0	1.0	0.0	0.0	0.0	0.0	0.0	1.0	0.0	0.0	0.0	0.0	0.0
Unc5b	107449	symbol	M. musculus	107449	M. musculus	Unc5b	unc-5 netrin receptor B	Predicted to enable netrin receptor activity. Acts upstream of or within anterior/posterior axon guidance. Predicted to be located in membrane raft. Is expressed in several structures, including brain; forelimb; ganglia; limb bud; and sensory organ. Orthologous to human UNC5B (unc-5 netrin receptor B). [provided by Alliance of Genome Resources, Apr 2022]	GO:0033564 anterior/posterior axon guidance;GO:0038007 netrin-activated signaling pathway;GO:2001241 positive regulation of extrinsic apoptotic signaling pathway in absence of ligand	GO:0045121 membrane raft;GO:0098857 membrane microdomain;GO:0005829 cytosol	[GO:0023052] signaling; [GO:0060089] molecular transducer activity; [GO:0012501] programmed cell death; [GO:0005886] plasma membrane; [GO:0048856] anatomical structure development; [GO:0030154] cell differentiation; [GO:0005829] cytosol	GO:0005042 netrin receptor activity;GO:0004888 transmembrane signaling receptor activity;GO:0038023 signaling receptor activity		[IPR000488] Death domain; [IPR000884] Thrombospondin type-1 (TSP1) repeat; [IPR000906] ZU5 domain; [IPR003598] Immunoglobulin subtype 2; [IPR003599] Immunoglobulin subtype; [IPR007110] Immunoglobulin-like domain; [IPR011029] Death-like domain superfamily; [IPR013098] Immunoglobulin I-set; [IPR013783] Immunoglobulin-like fold; [IPR033772] UPA domain; [IPR036179] Immunoglobulin-like domain superfam…		yes	principal4	yes	MP:0011098 embryonic lethality during organogenesis, complete penetrance; MP:0001730 embryonic growth arrest; MP:0000928 incomplete rostral neuropore closure; MP:0001622 abnormal vasculogenesis; MP:0001648 abnormal apoptosis; MP:0003658 abnormal capillary morphology; MP:0020327 abnormal capillary branching pattern			25	96	[{"UniProt":"Q8K1S3","EnsemblGene":["ENSMUSG00000020099"],"EnsemblTrans":[["ENSMUST00000077925","ENSMUSP00000077080","principal4"],["ENSMUST00000218637","ENSMUSP00000151251","alternative1"]],"RefSeq":[["NM_029770","NP_084046","VALIDATED"],["XM_006513028","XP_006513091"]],"UCSC":["uc007ffd","uc007ffe"],"SwissProt":["UNC5B_MOUSE"]}]	(mmu04360)Axon guidance - Mus musculus (house mouse)	0.0	0.0	0.0	0.0	0.0	0.0	0.0	0.0	0.0	0.0	0.0	0.0	0.0	0.0	0.0	0.0	0.0	0.0	1.0	0.0
Best3	382427	symbol	M. musculus	382427	M. musculus	Best3	bestrophin 3	Enables chloride channel activity. Acts upstream of or within inorganic anion transport and negative regulation of ion transport. Predicted to be located in plasma membrane. Predicted to be integral component of membrane. Predicted to be part of chloride channel complex. Orthologous to human BEST3 (bestrophin 3). [provided by Alliance of Genome Resources, Apr 2022]	GO:0006821 chloride transport;GO:0006820 monoatomic anion transport;GO:0015698 inorganic anion transport	GO:0034707 chloride channel complex;GO:0034702 monoatomic ion channel complex;GO:1902495 transmembrane transporter complex	[GO:0005215] transporter activity; [GO:0005886] plasma membrane; [GO:0055085] transmembrane transport	GO:0005254 chloride channel activity;GO:0005253 monoatomic anion channel activity;GO:0015108 chloride transmembrane transporter activity		[IPR000615] Bestrophin; [IPR021134] Bestrophin/UPF0187		yes	principal1	yes				6	12	[{"UniProt":"Q6H1V1","EnsemblGene":["ENSMUSG00000020169"],"EnsemblTrans":[["ENSMUST00000020378","ENSMUSP00000020378","principal1"]],"RefSeq":[["NM_001007583","NP_001007584","PROVISIONAL"]],"UCSC":["uc007hcp"],"SwissProt":["BEST3_MOUSE"]}]		0.0	0.0	0.0	0.0	1.0	0.0	1.0	0.0	0.0	0.0	0.0	0.0	0.0	0.0	0.0	0.0	0.0	0.0	0.0	0.0
Stc2	20856	symbol	M. musculus	20856	M. musculus	Stc2	stanniocalcin 2	Predicted to enable enzyme binding activity; heme binding activity; and protein homodimerization activity. Acts upstream of or within several processes, including cellular calcium ion homeostasis; endoplasmic reticulum unfolded protein response; and regulation of store-operated calcium entry. Located in Golgi apparatus and endoplasmic reticulum. Is expressed in several structures, including embry…	GO:2000118 regulation of sodium-dependent phosphate transport;GO:0010966 regulation of phosphate transport;GO:0040015 negative regulation of multicellular organism growth	GO:0048471 perinuclear region of cytoplasm;GO:0005794 Golgi apparatus;GO:0005783 endoplasmic reticulum	[GO:0005576] extracellular region; [GO:0098772] molecular function regulator activity; [GO:0048018] receptor ligand activity; [GO:0005615] extracellular space; [GO:0043226] organelle; [GO:0005794] Golgi apparatus; [GO:0005783] endoplasmic reticulum; [GO:0023052] signaling; [GO:0055065] metal ion homeostasis; [GO:0022414] reproductive process; [GO:0048856] anatomical structure development	GO:0005179 hormone activity;GO:0020037 heme binding;GO:0046906 tetrapyrrole binding		[IPR004978] Stanniocalcin	yes		principal1		MP:0001147 small testis; MP:0005621 abnormal cell physiology; MP:0008943 increased sensitivity to induced cell death; MP:0001260 increased body weight; MP:0001257 increased body length; MP:0008406 increased cellular sensitivity to hydrogen peroxide; MP:0000202 abnormal circulating alkaline phosphatase level			13	37	[{"UniProt":"O88452","EnsemblGene":["ENSMUSG00000020303"],"EnsemblTrans":[["ENSMUST00000020546","ENSMUSP00000020546","principal1"]],"RefSeq":[["NM_011491","NP_035621","VALIDATED"]],"UCSC":["uc007iik"],"SwissProt":["STC2_MOUSE"]},{"UniProt":"Q5SS12","RefSeq":[["NM_011491","NP_035621","VALIDATED"]],"SwissProt":["Q5SS12_MOUSE"]}]		0.0	0.0	0.0	0.0	0.0	0.0	1.0	0.0	0.0	1.0	0.0	0.0	0.0	0.0	0.0	0.0	0.0	1.0	0.0	0.0
Pdlim4	30794	symbol	M. musculus	30794	M. musculus	Pdlim4	PDZ and LIM domain 4	Enables protein phosphatase binding activity. Predicted to be involved in several processes, including actin cytoskeleton reorganization; excitatory chemical synaptic transmission; and positive regulation of stress fiber assembly. Predicted to be located in several cellular components, including dendritic spine; endosome lumen; and lamellipodium. Predicted to be part of filamentous actin. Predict…	GO:0098976 excitatory chemical synaptic transmission;GO:0051496 positive regulation of stress fiber assembly;GO:0032233 positive regulation of actin filament bundle assembly	GO:0034777 recycling endosome lumen;GO:0031905 early endosome lumen;GO:0031904 endosome lumen	[GO:0043226] organelle; [GO:0005634] nucleus; [GO:0005886] plasma membrane; [GO:0005856] cytoskeleton; [GO:0031410] cytoplasmic vesicle; [GO:0005768] endosome; [GO:0008092] cytoskeletal protein binding; [GO:0007010] cytoskeleton organization; [GO:0048856] anatomical structure development; [GO:0023052] signaling	GO:0051371 muscle alpha-actinin binding;GO:0051393 alpha-actinin binding;GO:0042805 actinin binding		[IPR001478] PDZ domain; [IPR001781] Zinc finger, LIM-type; [IPR031847] Domain of unknown function DUF4749; [IPR036034] PDZ superfamily			principal1		MP:0005292 improved glucose tolerance; MP:0001944 abnormal pancreas morphology; MP:0002764 short tibia; MP:0004924 abnormal behavior; MP:0001402 decreased locomotor activity; MP:0005560 decreased circulating glucose level; MP:0001363 increased anxiety-related response; MP:0002797 increased thigmotaxis	(Human)OMIM ID:166710 Osteoporosis	(Human)DOID:11476 osteoporosis	4	39	[{"UniProt":"P70271","EnsemblGene":["ENSMUSG00000020388"],"EnsemblTrans":[["ENSMUST00000018755","ENSMUSP00000018755","principal1"]],"RefSeq":[["NM_019417","NP_062290","VALIDATED"]],"UCSC":["uc007ixf"],"SwissProt":["PDLI4_MOUSE"]},{"UniProt":"Q5SWV3","EnsemblGene":["ENSMUSG00000020388"],"EnsemblTrans":[["ENSMUST00000093109","ENSMUSP00000090797",""]],"RefSeq":[["XM_006533511","XP_006533574","MODEL"…		0.0	1.0	0.0	0.0	0.0	0.0	0.0	0.0	0.0	0.0	0.0	0.0	0.0	0.0	0.0	1.0	0.0	0.0	1.0	1.0
Castor1	71962	symbol	M. musculus	71962	M. musculus	Castor1	cytosolic arginine sensor for mTORC1 subunit 1	Predicted to enable arginine binding activity and identical protein binding activity. Predicted to be involved in cellular response to L-arginine and negative regulation of TORC1 signaling. Predicted to be located in cytoplasm. Predicted to be part of GATOR2 complex. Predicted to be active in cytosol. Is expressed in several structures, including Harderian gland; foregut; genitourinary system; sk…	GO:1903576 response to L-arginine;GO:1903577 cellular response to L-arginine;GO:1904262 negative regulation of TORC1 signaling	GO:0061700 GATOR2 complex;GO:0035859 Seh1-associated complex;GO:0005829 cytosol	[GO:0005829] cytosol; [GO:0098772] molecular function regulator activity; [GO:0023052] signaling; [GO:0140313] molecular sequestering activity; [GO:0140299] small molecule sensor activity	GO:0034618 arginine binding;GO:0140311 protein sequestering activity;GO:0140299 small molecule sensor activity		[IPR026249] CASTOR family; [IPR027795] CASTOR, ACT domain; [IPR040778] CASTOR1, N-terminal; [IPR045865] ACT-like domain			principal1		MP:0002060 abnormal skin morphology			1	15	[{"UniProt":"Q9CWQ8","EnsemblGene":["ENSMUSG00000020424"],"EnsemblTrans":[["ENSMUST00000020699","ENSMUSP00000020699","principal1"]],"RefSeq":[["NM_028022","NP_082298","VALIDATED"]],"UCSC":["uc007hur"],"SwissProt":["CAST1_MOUSE"]}]	(mmu04150)mTOR signaling pathway - Mus musculus (house mouse)	0.0	0.0	0.0	0.0	1.0	0.0	0.0	0.0	0.0	0.0	0.0	0.0	0.0	0.0	0.0	0.0	0.0	0.0	0.0	0.0
Efemp1	216616	symbol	M. musculus	216616	M. musculus	Efemp1	epidermal growth factor-containing fibulin-like extracellular matrix protein 1	Predicted to enable epidermal growth factor receptor binding activity and epidermal growth factor-activated receptor activity. Predicted to be involved in several processes, including negative regulation of chondrocyte differentiation; peptidyl-tyrosine phosphorylation; and regulation of cell projection organization. Located in collagen-containing extracellular matrix and extracellular space. Is …	GO:1903975 regulation of glial cell migration;GO:0032331 negative regulation of chondrocyte differentiation;GO:0061037 negative regulation of cartilage development	GO:0005604 basement membrane;GO:0062023 collagen-containing extracellular matrix;GO:0031012 extracellular matrix	[GO:0048856] anatomical structure development; [GO:0030154] cell differentiation; [GO:0005576] extracellular region; [GO:0005615] extracellular space; [GO:0006351] DNA-templated transcription; [GO:0006355] regulation of DNA-templated transcription; [GO:0098772] molecular function regulator activity; [GO:0048018] receptor ligand activity; [GO:0031012] extracellular matrix; [GO:0030312] external en…	GO:0005006 epidermal growth factor receptor activity;GO:0005154 epidermal growth factor receptor binding;GO:0004714 transmembrane receptor protein tyrosine kinase activity		[IPR000152] EGF-type aspartate/asparagine hydroxylation site; [IPR000742] EGF-like domain; [IPR001881] EGF-like calcium-binding domain; [IPR009030] Growth factor receptor cysteine-rich domain superfamily; [IPR018097] EGF-like calcium-binding, conserved site; [IPR026823] Complement Clr-like EGF domain	yes		principal1		MP:0000160 kyphosis; MP:0002083 premature death; MP:0011110 preweaning lethality, incomplete penetrance; MP:0002169 no abnormal phenotype detected; MP:0000063 decreased bone mineral density; MP:0002092 abnormal eye morphology; MP:0001265 decreased body size; MP:0001921 reduced fertility; MP:0001935 decreased litter size; MP:0005201 abnormal retina pigment epithelium morphology; MP:0000757 herniat…	OMIM ID:126600 Doyne honeycomb retinal dystrophy	DOID:0060745 Doyne honeycomb retinal dystrophy	9	42	[{"UniProt":"Q8BPB5","EnsemblGene":["ENSMUSG00000020467"],"EnsemblTrans":[["ENSMUST00000020759","ENSMUSP00000020759","principal1"]],"RefSeq":[["NM_146015","NP_666127","VALIDATED"],["XM_006514660","XP_006514723","MODEL"]],"UCSC":["uc007ign"],"SwissProt":["FBLN3_MOUSE"]}]		1.0	0.0	0.0	0.0	0.0	0.0	0.0	0.0	0.0	1.0	1.0	0.0	0.0	0.0	0.0	0.0	0.0	0.0	0.0	0.0
Slc26a4	23985	symbol	M. musculus	23985	M. musculus	Slc26a4	solute carrier family 26, member 4	Predicted to enable anion transmembrane transporter activity. Involved in regulation of pH and regulation of protein localization. Located in apical plasma membrane and brush border membrane. Is expressed in central nervous system; cochlear duct; and metanephros. Used to study Pendred Syndrome. Human ortholog(s) of this gene implicated in Pendred Syndrome; autosomal recessive nonsyndromic deafnes…	GO:0015705 iodide transport;GO:0008272 sulfate transport;GO:0072348 sulfur compound transport	GO:0031526 brush border membrane;GO:0070062 extracellular exosome;GO:1903561 extracellular vesicle	[GO:0055085] transmembrane transport; [GO:0005215] transporter activity; [GO:0043226] organelle; [GO:0005576] extracellular region; [GO:0005615] extracellular space; [GO:0005886] plasma membrane; [GO:0048856] anatomical structure development	GO:0015111 iodide transmembrane transporter activity;GO:0019531 oxalate transmembrane transporter activity;GO:0008271 secondary active sulfate transmembrane transporter activity		[IPR001902] SLC26A/SulP transporter; [IPR002645] STAS domain; [IPR011547] SLC26A/SulP transporter domain; [IPR018045] Sulphate anion transporter, conserved site; [IPR036513] STAS domain superfamily		yes	principal1	yes	MP:0010053 decreased grip strength; MP:0006325 impaired hearing; MP:0011967 increased or absent threshold for auditory brainstem response; MP:0001262 decreased body weight; MP:0000031 abnormal cochlea morphology; MP:0000042 abnormal organ of Corti morphology; MP:0000048 abnormal stria vascularis morphology; MP:0002894 abnormal otolith morphology; MP:0003149 abnormal tectorial membrane morphology;…	OMIM ID:274600 Pendred syndrome	DOID:0060744 Pendred Syndrome	65	130	[{"UniProt":"Q9R155","EnsemblGene":["ENSMUSG00000020651"],"EnsemblTrans":[["ENSMUST00000001253","ENSMUSP00000001253","principal1"]],"RefSeq":[["NM_011867","NP_035997","VALIDATED"],["XM_006515091","XP_006515154","MODEL"],["XM_006515092","XP_006515155","MODEL"],["XM_017315068","XP_017170557","MODEL"]],"UCSC":["uc007nho"],"SwissProt":["S26A4_MOUSE"]}]	(mmu04918)Thyroid hormone synthesis - Mus musculus (house mouse)	0.0	0.0	0.0	0.0	1.0	0.0	1.0	0.0	0.0	0.0	0.0	0.0	0.0	1.0	0.0	0.0	0.0	0.0	0.0	0.0
Serpina3n	20716	symbol	M. musculus	20716	M. musculus	Serpina3n	serine (or cysteine) peptidase inhibitor, clade A, member 3N	Predicted to enable serine-type endopeptidase inhibitor activity. Acts upstream of or within response to bacterium; response to cytokine; and response to peptide hormone. Located in extracellular region. Is expressed in several structures, including ganglia; hindbrain; skeleton; thymus primordium; and urinary system. Human ortholog(s) of this gene implicated in adult respiratory distress syndrome…	GO:0006953 acute-phase response;GO:0002526 acute inflammatory response;GO:0010951 negative regulation of endopeptidase activity	GO:0005615 extracellular space;GO:0005576 extracellular region;GO:0110165 cellular anatomical entity	[GO:0005576] extracellular region; [GO:0005615] extracellular space; [GO:0098772] molecular function regulator activity	GO:0004867 serine-type endopeptidase inhibitor activity;GO:0004866 endopeptidase inhibitor activity;GO:0030414 peptidase inhibitor activity		[IPR000215] Serpin family; [IPR023795] Serpin, conserved site; [IPR023796] Serpin domain; [IPR036186] Serpin superfamily; [IPR042178] Serpin superfamily, domain 1; [IPR042185] Serpin superfamily, domain 2	(Human)yes		principal1		MP:0005164 abnormal response to injury; MP:0003177 allodynia; MP:0002738 hyperresponsive to tactile stimuli	(Human)Alpha-1-antichymotrypsin deficiency (3); Cerebrovascular disease, occlusive (3)	(Human)DOID:3083 chronic obstructive pulmonary disease;DOID:1485 cystic fibrosis;DOID:865 vasculitis	18	39	[{"UniProt":"G3X8T9","EnsemblGene":["ENSMUSG00000021091"],"EnsemblTrans":[["ENSMUST00000021506","ENSMUSP00000021506","principal1"]],"RefSeq":[["NM_009252","NP_033278","VALIDATED"],["XM_011244046","XP_011242348","MODEL"]],"UCSC":["uc007oxg"],"SwissProt":["G3X8T9_MOUSE"]}]		0.0	0.0	0.0	0.0	0.0	0.0	0.0	0.0	0.0	0.0	0.0	0.0	0.0	0.0	0.0	0.0	0.0	0.0	0.0	0.0
Hecw1	94253	symbol	M. musculus	94253	M. musculus	Hecw1	HECT, C2 and WW domain containing E3 ubiquitin protein ligase 1	Predicted to enable ubiquitin protein ligase activity. Predicted to be involved in several processes, including cellular protein metabolic process; negative regulation of sodium ion transmembrane transporter activity; and regulation of dendrite morphogenesis. Predicted to be located in cytosol. Predicted to be active in cytoplasm. Is expressed in alimentary system; nervous system; sensory organ; …	GO:2000650 negative regulation of sodium ion transmembrane transporter activity;GO:1902306 negative regulation of sodium ion transmembrane transport;GO:0010766 negative regulation of sodium ion transport	GO:0005737 cytoplasm;GO:0005622 intracellular anatomical structure;GO:0110165 cellular anatomical entity	[GO:0003824] catalytic activity; [GO:0016740] transferase activity; [GO:0140096] catalytic activity, acting on a protein; [GO:0036211] protein modification process; [GO:0048856] anatomical structure development; [GO:0030154] cell differentiation; [GO:0055085] transmembrane transport	GO:0061630 ubiquitin protein ligase activity;GO:0061659 ubiquitin-like protein ligase activity;GO:0004842 ubiquitin-protein transferase activity		[IPR000008] C2 domain; [IPR000569] HECT domain; [IPR001202] WW domain; [IPR032348] E3 ubiquitin-protein ligase HECW1/2, N-terminal; [IPR035892] C2 domain superfamily; [IPR035983] HECT, E3 ligase catalytic domain; [IPR036020] WW domain superfamily; [IPR037795] E3 ubiquitin-protein ligase HECW, C2 domain; [IPR040524] E3 ubiquitin-protein ligase HECW1, helical box domain			principal1		MP:0001417 decreased exploration in new environment; MP:0000745 tremors; MP:0001513 limb grasping; MP:0001523 impaired righting response; MP:0001566 increased circulating phosphate level; MP:0013278 decreased fasting circulating glucose level			1	23	[{"UniProt":"Q8K4P8","EnsemblGene":["ENSMUSG00000021301"],"EnsemblTrans":[["ENSMUST00000110516","ENSMUSP00000106145","principal1"]],"RefSeq":[["NM_001081348","NP_001074817","VALIDATED"],["XM_006516810","XP_006516873","MODEL"],["XM_006516811","XP_006516874","MODEL"],["XM_006516812","XP_006516875","MODEL"]],"UCSC":["uc007pnd","uc007png","uc007pnh","uc011ywk"],"SwissProt":["HECW1_MOUSE"]}]		0.0	0.0	0.0	0.0	0.0	0.0	0.0	0.0	0.0	1.0	0.0	0.0	0.0	0.0	0.0	0.0	0.0	0.0	0.0	0.0
Ogn	18295	symbol	M. musculus	18295	M. musculus	Ogn	osteoglycin	Predicted to enable growth factor activity. Predicted to be an extracellular matrix structural constituent conferring compression resistance. Predicted to be involved in negative regulation of smooth muscle cell proliferation. Located in collagen-containing extracellular matrix and extracellular space. Is expressed in several structures, including alimentary system; brain; embryo mesenchyme; geni…	GO:0061975 articular cartilage development;GO:0048662 negative regulation of smooth muscle cell proliferation;GO:0051216 cartilage development	GO:0062023 collagen-containing extracellular matrix;GO:0031012 extracellular matrix;GO:0030312 external encapsulating structure	[GO:0005576] extracellular region; [GO:0023052] signaling; [GO:0098772] molecular function regulator activity; [GO:0048018] receptor ligand activity; [GO:0031012] extracellular matrix; [GO:0030312] external encapsulating structure; [GO:0005615] extracellular space; [GO:0005198] structural molecule activity; [GO:0048856] anatomical structure development	GO:0030021 extracellular matrix structural constituent conferring compression resistance;GO:0005201 extracellular matrix structural constituent;GO:0008083 growth factor activity		[IPR001611] Leucine-rich repeat; [IPR003591] Leucine-rich repeat, typical subtype; [IPR032675] Leucine-rich repeat domain superfamily; [IPR043547] Mimecan/Epiphycan/Opticin	yes		principal1		MP:0001312 abnormal cornea morphology; MP:0001399 hyperactivity; MP:0000221 decreased leukocyte cell number; MP:0005333 decreased heart rate; MP:0010506 prolonged RR interval; MP:0013279 increased fasting circulating glucose level; MP:0003966 abnormal adrenocorticotropin level; MP:0008438 abnormal cutaneous collagen fibril morphology; MP:0005275 abnormal skin tensile strength			20	64	[{"UniProt":"Q62000","EnsemblGene":["ENSMUSG00000021390"],"EnsemblTrans":[["ENSMUST00000021822","ENSMUSP00000021822","principal1"]],"RefSeq":[["NM_008760","NP_032786","VALIDATED"]],"UCSC":["uc007qjr"],"SwissProt":["MIME_MOUSE"]},{"UniProt":"Q543C5","RefSeq":[["NM_008760","NP_032786","VALIDATED"]],"SwissProt":["Q543C5_MOUSE"]}]		1.0	0.0	0.0	0.0	0.0	0.0	0.0	0.0	0.0	0.0	0.0	0.0	0.0	0.0	0.0	0.0	0.0	0.0	0.0	0.0
Shc3	20418	symbol	M. musculus	20418	M. musculus	Shc3	src homology 2 domain-containing transforming protein C3	Predicted to enable phosphotyrosine residue binding activity and receptor tyrosine kinase binding activity. Acts upstream of or within glutamatergic synaptic transmission and learning or memory. Predicted to be active in plasma membrane. Is expressed in several structures, including alimentary system; central nervous system; liver and biliary system; musculoskeletal system; and reproductive syste…	GO:0035249 synaptic transmission, glutamatergic;GO:0007611 learning or memory;GO:0007268 chemical synaptic transmission	GO:0045202 synapse;GO:0030054 cell junction;GO:0005886 plasma membrane	[GO:0023052] signaling; [GO:0005886] plasma membrane; [GO:0050877] nervous system process	GO:0001784 phosphotyrosine residue binding;GO:0045309 protein phosphorylated amino acid binding;GO:0030971 receptor tyrosine kinase binding		[IPR000980] SH2 domain; [IPR006019] Phosphotyrosine interaction domain, Shc-like; [IPR006020] PTB/PI domain; [IPR011993] PH-like domain superfamily; [IPR035676] SH2 adaptor protein C, SH2 domain; [IPR036860] SH2 domain superfamily			alternative2					16	46	[{"UniProt":"Q61120","EnsemblGene":["ENSMUSG00000021448"],"EnsemblTrans":[["ENSMUST00000021898","ENSMUSP00000021898","alternative2"]],"RefSeq":[["NM_009167","NP_033193","VALIDATED"]],"UCSC":["uc007qmg"],"SwissProt":["SHC3_MOUSE"]}]	(mmu04917)Prolactin signaling pathway - Mus musculus (house mouse); (mmu05214)Glioma - Mus musculus (house mouse); (mmu05220)Chronic myeloid leukemia - Mus musculus (house mouse)	0.0	1.0	0.0	0.0	0.0	0.0	0.0	0.0	0.0	0.0	0.0	0.0	1.0	0.0	0.0	0.0	0.0	0.0	0.0	0.0
Pcsk1	18548	symbol	M. musculus	18548	M. musculus	Pcsk1	proprotein convertase subtilisin/kexin type 1	Enables identical protein binding activity and serine-type endopeptidase activity. Involved in peptide biosynthetic process and peptide hormone processing. Located in extracellular space. Is expressed in several structures, including alimentary system; central nervous system; early conceptus; female reproductive system; and nose. Used to study obesity. Human ortholog(s) of this gene implicated in…	GO:0030070 insulin processing;GO:1901142 insulin metabolic process;GO:0016540 protein autoprocessing	GO:0034774 secretory granule lumen;GO:0060205 cytoplasmic vesicle lumen;GO:0031983 vesicle lumen	[GO:0003824] catalytic activity; [GO:0016787] hydrolase activity; [GO:0140096] catalytic activity, acting on a protein; [GO:0005576] extracellular region; [GO:0005615] extracellular space; [GO:0031410] cytoplasmic vesicle; [GO:0043226] organelle; [GO:0005783] endoplasmic reticulum; [GO:0051604] protein maturation; [GO:0005794] Golgi apparatus; [GO:0048856] anatomical structure development; [GO:00…	GO:0004252 serine-type endopeptidase activity;GO:0008236 serine-type peptidase activity;GO:0017171 serine hydrolase activity		[IPR000209] Peptidase S8/S53 domain; [IPR002884] P domain; [IPR008979] Galactose-binding-like domain superfamily; [IPR015500] Peptidase S8, subtilisin-related; [IPR022005] Prohormone convertase enzyme; [IPR022398] Peptidase S8, subtilisin, His-active site; [IPR023827] Peptidase S8, subtilisin, Asp-active site; [IPR023828] Peptidase S8, subtilisin, Ser-active site; [IPR032815] Peptidase S8, pro-do…			principal1		MP:0011101 prenatal lethality, incomplete penetrance; MP:0001261 obese; MP:0002083 premature death; MP:0011110 preweaning lethality, incomplete penetrance; MP:0011086 postnatal lethality, incomplete penetrance; MP:0001265 decreased body size; MP:0001921 reduced fertility; MP:0004852 decreased testis weight; MP:0001262 decreased body weight; MP:0005120 decreased circulating growth hormone level; M…	OMIM ID:601665 Obesity	DOID:28 endocrine system disease;DOID:9970 obesity	50	142	[{"UniProt":"P63239","EnsemblGene":["ENSMUSG00000021587"],"EnsemblTrans":[["ENSMUST00000022075","ENSMUSP00000022075","principal1"]],"RefSeq":[["NM_013628","NP_038656","VALIDATED"],["XM_006517153","XP_006517216","MODEL"],["XM_006517154","XP_006517217","MODEL"],["XM_006517155","XP_006517218","MODEL"]],"UCSC":["uc007rfs"],"SwissProt":["NEC1_MOUSE"]},{"UniProt":"Q32MU0","RefSeq":[["NM_013628","NP_038…		0.0	1.0	0.0	0.0	0.0	0.0	0.0	0.0	0.0	0.0	0.0	0.0	0.0	0.0	0.0	0.0	0.0	0.0	0.0	0.0
Iqgap2	544963	symbol	M. musculus	544963	M. musculus	Iqgap2	IQ motif containing GTPase activating protein 2	Predicted to enable several functions, including Arp2/3 complex binding activity; GTPase activator activity; and calmodulin binding activity. Predicted to be involved in Arp2/3 complex-mediated actin nucleation; regulation of actin cytoskeleton reorganization; and thrombin-activated receptor signaling pathway. Located in microvillus. Is expressed in several structures, including alimentary system…	GO:1902407 assembly of actomyosin apparatus involved in mitotic cytokinesis;GO:1903475 mitotic actomyosin contractile ring assembly;GO:1903479 mitotic actomyosin contractile ring assembly actin filament organization	GO:0030175 filopodium;GO:0005902 microvillus;GO:0030027 lamellipodium	[GO:0098772] molecular function regulator activity; [GO:0008092] cytoskeletal protein binding; [GO:0000910] cytokinesis; [GO:0007010] cytoskeleton organization; [GO:0000278] mitotic cell cycle; [GO:0008289] lipid binding; [GO:0043226] organelle; [GO:0005856] cytoskeleton; [GO:0023052] signaling	GO:0071933 Arp2/3 complex binding;GO:0005547 phosphatidylinositol-3,4,5-trisphosphate binding;GO:0005516 calmodulin binding		[IPR000048] IQ motif, EF-hand binding site; [IPR000593] RasGAP protein, C-terminal; [IPR001202] WW domain; [IPR001715] Calponin homology domain; [IPR001936] Ras GTPase-activating domain; [IPR008936] Rho GTPase activation protein; [IPR023152] Ras GTPase-activating protein, conserved site; [IPR036872] CH domain superfamily			principal1	(Human)yes	MP:0000606 decreased hepatocyte number; MP:0002083 premature death; MP:0000607 abnormal hepatocyte morphology; MP:0003887 increased hepatocyte apoptosis; MP:0002947 increased hemangioma incidence; MP:0003331 increased hepatocellular carcinoma incidence; MP:0001488 increased startle reflex; MP:0004738 abnormal auditory brainstem response; MP:0005343 increased circulating aspartate transaminase lev…	OMIM ID:114550 Hepatocellular carcinoma	DOID:684 hepatocellular carcinoma	7	42	[{"UniProt":"Q3UQ44","EnsemblGene":["ENSMUSG00000021676"],"EnsemblTrans":[["ENSMUST00000068603","ENSMUSP00000067685","principal1"]],"RefSeq":[["NM_027711","NP_081987","VALIDATED"]],"UCSC":["uc007rmo"],"SwissProt":["IQGA2_MOUSE"]}]	(mmu04810)Regulation of actin cytoskeleton - Mus musculus (house mouse)	0.0	0.0	0.0	0.0	0.0	0.0	0.0	0.0	0.0	0.0	0.0	0.0	0.0	0.0	0.0	1.0	0.0	0.0	0.0	0.0
Crhbp	12919	symbol	M. musculus	12919	M. musculus	Crhbp	corticotropin releasing hormone binding protein	Enables corticotropin-releasing hormone binding activity. Involved in several processes, including cellular response to estradiol stimulus; cellular response to organonitrogen compound; and maternal aggressive behavior. Acts upstream of or within hormone metabolic process. Located in extracellular space and nucleus. Is expressed in adrenal gland; central nervous system; eye; hemolymphoid system g…	GO:0035903 cellular response to immobilization stress;GO:0051460 negative regulation of corticotropin secretion;GO:1900010 regulation of corticotropin-releasing hormone receptor activity	GO:0043196 varicosity;GO:0005767 secondary lysosome;GO:0031045 dense core granule	[GO:0006954] inflammatory response; [GO:0022414] reproductive process; [GO:0043226] organelle; [GO:0005634] nucleus; [GO:0005576] extracellular region; [GO:0005615] extracellular space; [GO:0005856] cytoskeleton; [GO:0031410] cytoplasmic vesicle; [GO:0016192] vesicle-mediated transport; [GO:0005768] endosome; [GO:0023052] signaling; [GO:0055085] transmembrane transport; [GO:0050886] endocrine pro…	GO:0051424 corticotropin-releasing hormone binding;GO:0017046 peptide hormone binding;GO:0042562 hormone binding		[IPR008435] Corticotropin-releasing factor-binding protein; [IPR035914] Spermadhesin, CUB domain superfamily	yes		principal1		MP:0001732 postnatal growth retardation; MP:0001363 increased anxiety-related response; MP:0002797 increased thigmotaxis; MP:0005449 abnormal food intake		(Human)DOID:1596 depressive disorder	9	36	[{"UniProt":"Q60571","EnsemblGene":["ENSMUSG00000021680"],"EnsemblTrans":[["ENSMUST00000221025","ENSMUSP00000152083","principal1"]],"RefSeq":[["NM_198408","NP_940800","VALIDATED"]],"UCSC":["uc007rmk"],"SwissProt":["CRHBP_MOUSE"]},{"UniProt":"Q3UY07","RefSeq":[["NM_198408","NP_940800","VALIDATED"]],"SwissProt":["Q3UY07_MOUSE"]}]		0.0	1.0	0.0	1.0	1.0	0.0	0.0	0.0	0.0	0.0	0.0	0.0	1.0	0.0	0.0	0.0	1.0	0.0	0.0	0.0
Pde4d	238871	symbol	M. musculus	238871	M. musculus	Pde4d	phosphodiesterase 4D, cAMP specific	Enables 3',5'-cyclic-AMP phosphodiesterase activity; ATPase binding activity; and transmembrane transporter binding activity. Involved in several processes, including cellular response to organonitrogen compound; regulation of heart contraction; and regulation of release of sequestered calcium ion into cytosol. Acts upstream of or within several processes, including cellular response to lipopolys…	GO:1901898 negative regulation of relaxation of cardiac muscle;GO:1901078 negative regulation of relaxation of muscle;GO:1901844 regulation of cell communication by electrical coupling involved in cardiac conduction	GO:0005891 voltage-gated calcium channel complex;GO:0034704 calcium channel complex;GO:0034705 potassium channel complex	[GO:0023052] signaling; [GO:0003824] catalytic activity; [GO:0016787] hydrolase activity; [GO:0003012] muscle system process; [GO:0003013] circulatory system process; [GO:0005829] cytosol; [GO:0005886] plasma membrane; [GO:0043226] organelle; [GO:0005794] Golgi apparatus; [GO:0005634] nucleus; [GO:0005856] cytoskeleton; [GO:0005815] microtubule organizing center; [GO:0036211] protein modification…	GO:0031698 beta-2 adrenergic receptor binding;GO:0004115 3',5'-cyclic-AMP phosphodiesterase activity;GO:0030552 cAMP binding		[IPR002073] 3'5'-cyclic nucleotide phosphodiesterase, catalytic domain; [IPR023088] 3'5'-cyclic nucleotide phosphodiesterase; [IPR023174] 3'5'-cyclic nucleotide phosphodiesterase, conserved site; [IPR036971] 3'5'-cyclic nucleotide phosphodiesterase, catalytic domain superfamily; [IPR040844] Phosphodiesterase 4 upstream conserved regions (UCR); [IPR003607] HD/PDEase domain			principal4		MP:0011086 postnatal lethality, incomplete penetrance; MP:0001935 decreased litter size; MP:0001262 decreased body weight; MP:0001923 reduced female fertility; MP:0001732 postnatal growth retardation; MP:0008719 impaired neutrophil recruitment; MP:0008752 abnormal tumor necrosis factor level; MP:0031420 decreased superovulation rate; MP:0005599 increased cardiac muscle contractility; MP:0008720 i…	(Human)OMIM ID:614613 Acrodysostosis 2 with or without hormone resistance	(Human)DOID:14669 acrodysostosis	41	102	[{"UniProt":"Q01063","EnsemblGene":["ENSMUSG00000021699"],"EnsemblTrans":[["ENSMUST00000074103","ENSMUSP00000073742","principal4"],["ENSMUST00000120664","ENSMUSP00000113024",""],["ENSMUST00000122041","ENSMUSP00000113488","alternative1"],["ENSMUST00000177907","ENSMUSP00000136485","alternative1"]],"RefSeq":[["NM_011056","NP_035186","VALIDATED"],["XM_006517647","XP_006517710"]],"UCSC":["uc007rvg","u…	(mmu05032)Morphine addiction - Mus musculus (house mouse); (mmu04928)Parathyroid hormone synthesis, secretion and action - Mus musculus (house mouse); (mmu00230)Purine metabolism - Mus musculus (house mouse)	0.0	0.0	1.0	1.0	1.0	1.0	0.0	0.0	0.0	0.0	0.0	0.0	1.0	0.0	0.0	1.0	0.0	0.0	0.0	0.0
Fam107a	268709	symbol	M. musculus	268709	M. musculus	Fam107a	family with sequence similarity 107, member A	Predicted to enable actin binding activity. Involved in several processes, including actin filament organization; cellular response to glucocorticoid stimulus; and negative regulation of long-term synaptic potentiation. Located in actin cytoskeleton; neuron projection; and synapse. Is expressed in diencephalon ventricular layer; hypothalamus ventricular layer; inner ear; and olfactory epithelium.…	GO:1900272 negative regulation of long-term synaptic potentiation;GO:0051895 negative regulation of focal adhesion assembly;GO:0150118 negative regulation of cell-substrate junction organization	GO:0032587 ruffle membrane;GO:0001725 stress fiber;GO:0097517 contractile actin filament bundle	[GO:0048870] cell motility; [GO:0036211] protein modification process; [GO:0007010] cytoskeleton organization; [GO:0007155] cell adhesion; [GO:0034330] cell junction organization; [GO:0000278] mitotic cell cycle; [GO:0043226] organelle; [GO:0005856] cytoskeleton; [GO:0005634] nucleus; [GO:0005654] nucleoplasm; [GO:0005886] plasma membrane; [GO:0008092] cytoskeletal protein binding; [GO:0065003] p…	GO:0003779 actin binding;GO:0008092 cytoskeletal protein binding;GO:0005515 protein binding		[IPR009533] FAM107			principal4					5	26	[{"UniProt":"Q78TU8","EnsemblGene":["ENSMUSG00000021750"],"EnsemblTrans":[["ENSMUST00000036070","ENSMUSP00000045513","principal4"],["ENSMUST00000121887","ENSMUSP00000114015","principal4"]],"RefSeq":[["NM_183187","NP_899010","VALIDATED"],["XM_006518020","XP_006518083"],["XM_006518021","XP_006518084","MODEL"],["XM_006518022","XP_006518085","MODEL"],["XM_006518023","XP_006518086"]],"UCSC":["uc007sfa…		0.0	0.0	0.0	0.0	0.0	1.0	0.0	0.0	0.0	1.0	0.0	0.0	1.0	0.0	0.0	1.0	0.0	0.0	0.0	1.0
Gpx8	69590	symbol	M. musculus	69590	M. musculus	Gpx8	glutathione peroxidase 8 (putative)	Predicted to enable peroxidase activity. Predicted to be involved in response to oxidative stress. Predicted to be located in membrane. Predicted to be integral component of membrane. Is expressed in several structures, including alimentary system; genitourinary system; nervous system; respiratory system; and sensory organ. Orthologous to human GPX8 (glutathione peroxidase 8 (putative)). [provide…	GO:0006979 response to oxidative stress;GO:0006950 response to stress;GO:0050896 response to stimulus	GO:0016020 membrane;GO:0110165 cellular anatomical entity;GO:0005575 cellular_component	[GO:0016491] oxidoreductase activity; [GO:0003824] catalytic activity; [GO:0016209] antioxidant activity; [GO:0098754] detoxification	GO:0004602 glutathione peroxidase activity;GO:0004601 peroxidase activity;GO:0016684 oxidoreductase activity, acting on peroxide as acceptor		[IPR000889] Glutathione peroxidase; [IPR013376] Glutathione peroxidase Gpx7, putative; [IPR029760] Glutathione peroxidase conserved site; [IPR036249] Thioredoxin-like superfamily		yes	principal1	yes	MP:0001194 dermatitis; MP:0001222 epidermal hyperplasia; MP:0001242 hyperkeratosis			1	21	[{"UniProt":"Q9D7B7","EnsemblGene":["ENSMUSG00000021760"],"EnsemblTrans":[["ENSMUST00000022282","ENSMUSP00000022282","principal1"]],"RefSeq":[["NM_027127","NP_081403","VALIDATED"]],"UCSC":["uc007rxb"],"SwissProt":["GPX8_MOUSE"]},{"UniProt":"A0A338P7G6","EnsemblGene":["ENSMUSG00000021760"],"EnsemblTrans":[["ENSMUST00000231962","ENSMUSP00000156385",""]],"RefSeq":[["XM_017315596","XP_017171085"]],"S…	(mmu00480)Glutathione metabolism - Mus musculus (house mouse); (mmu04918)Thyroid hormone synthesis - Mus musculus (house mouse); (mmu05016)Huntington disease - Mus musculus (house mouse)	0.0	0.0	0.0	0.0	0.0	0.0	0.0	0.0	0.0	0.0	0.0	0.0	0.0	0.0	0.0	0.0	0.0	1.0	0.0	0.0
Bmp4	12159	symbol	M. musculus	12159	M. musculus	Bmp4	bone morphogenetic protein 4	This gene encodes a secreted ligand of the TGF-beta (transforming growth factor-beta) superfamily of proteins. Ligands of this family bind various TGF-beta receptors leading to recruitment and activation of SMAD family transcription factors that regulate gene expression. The encoded preproprotein is proteolytically processed to generate each subunit of the disulfide-linked homodimer. This protein…	GO:0007500 mesodermal cell fate determination;GO:0048390 intermediate mesoderm morphogenesis;GO:0048391 intermediate mesoderm formation	GO:0005615 extracellular space;GO:0031982 vesicle;GO:0005576 extracellular region	[GO:0005576] extracellular region; [GO:0098772] molecular function regulator activity; [GO:0048018] receptor ligand activity; [GO:0012501] programmed cell death; [GO:0023052] signaling; [GO:0048856] anatomical structure development; [GO:0030154] cell differentiation; [GO:0006351] DNA-templated transcription; [GO:0006355] regulation of DNA-templated transcription; [GO:0002376] immune system proces…	GO:0039706 co-receptor binding;GO:0070700 BMP receptor binding;GO:0070696 transmembrane receptor protein serine/threonine kinase binding		[IPR001111] TGF-beta, propeptide; [IPR001839] Transforming growth factor-beta, C-terminal; [IPR015615] Transforming growth factor-beta-related; [IPR017948] Transforming growth factor beta, conserved site; [IPR029034] Cystine-knot cytokine	yes		principal1		MP:0011098 embryonic lethality during organogenesis, complete penetrance; MP:0001672 abnormal embryo development; MP:0011101 prenatal lethality, incomplete penetrance; MP:0002875 decreased erythrocyte cell number; MP:0003984 embryonic growth retardation; MP:0011092 embryonic lethality, complete penetrance; MP:0001304 cataract; MP:0011086 postnatal lethality, incomplete penetrance; MP:0011091 pren…	OMIM ID:606215 Atrioventricular septal defect;OMIM ID:614430 Atrioventricular septal defect 4;OMIM ID:614474 Atrioventricular septal defect 5;OMIM ID:602482 Axenfeld-rieger syndrome, type 3	DOID:0050651 atrioventricular septal defect;DOID:0110122 Axenfeld-Rieger syndrome type 3;DOID:0080015 physical disorder;DOID:18 urinary system disease	328	1609	[{"UniProt":"P21275","EnsemblGene":["ENSMUSG00000021835"],"EnsemblTrans":[["ENSMUST00000074077","ENSMUSP00000073720","principal1"],["ENSMUST00000100676","ENSMUSP00000098242","principal1"]],"RefSeq":[["NM_001316360","NP_001303289","REVIEWED"],["NM_007554","NP_031580","REVIEWED"],["XM_006518467","XP_006518530"],["XM_006518468","XP_006518531"],["XM_011244934","XP_011243236"],["XM_011244935","XP_0112…	(mmu05217)Basal cell carcinoma - Mus musculus (house mouse); (mmu04350)TGF-beta signaling pathway - Mus musculus (house mouse); (mmu04919)Thyroid hormone signaling pathway - Mus musculus (house mouse)	1.0	0.0	1.0	0.0	0.0	1.0	0.0	0.0	0.0	1.0	0.0	0.0	0.0	0.0	0.0	0.0	0.0	1.0	1.0	0.0
Rgcc	66214	symbol	M. musculus	66214	M. musculus	Rgcc	regulator of cell cycle	Predicted to enable R-SMAD binding activity; protein kinase activator activity; and protein kinase binding activity. Involved in fibroblast activation. Predicted to be located in centrosome; nucleolus; and nucleoplasm. Predicted to be active in cytoplasm. Is expressed in several structures, including alimentary system; central nervous system; hindlimb interdigital region mesenchyme; liver; and ma…	GO:0001100 negative regulation of exit from mitosis;GO:0003331 positive regulation of extracellular matrix constituent secretion;GO:0090272 negative regulation of fibroblast growth factor production	GO:0005813 centrosome;GO:0005815 microtubule organizing center;GO:0005730 nucleolus	[GO:0043226] organelle; [GO:0005634] nucleus; [GO:0005730] nucleolus; [GO:0006351] DNA-templated transcription; [GO:0006355] regulation of DNA-templated transcription; [GO:0048856] anatomical structure development; [GO:0005654] nucleoplasm; [GO:0005856] cytoskeleton; [GO:0005815] microtubule organizing center; [GO:0000278] mitotic cell cycle; [GO:0098772] molecular function regulator activity; [G…	GO:0070412 R-SMAD binding;GO:0046332 SMAD binding;GO:0030295 protein kinase activator activity		[IPR029252] Regulator of cell cycle RGCC			principal1		MP:0004200 decreased fetal size; MP:0011101 prenatal lethality, incomplete penetrance; MP:0008803 abnormal placental labyrinth vasculature morphology; MP:0000266 abnormal heart morphology; MP:0000274 enlarged heart; MP:0001262 decreased body weight; MP:0001944 abnormal pancreas morphology; MP:0003229 abnormal vitelline vasculature morphology; MP:0004259 small placenta; MP:0004921 decreased placen…			17	43	[{"UniProt":"Q9DBX1","EnsemblGene":["ENSMUSG00000022018"],"EnsemblTrans":[["ENSMUST00000022595","ENSMUSP00000022595","principal1"]],"RefSeq":[["NM_025427","NP_079703","VALIDATED"]],"UCSC":["uc007ust"],"SwissProt":["RGCC_MOUSE"]}]	(mmu04810)Regulation of actin cytoskeleton - Mus musculus (house mouse)	0.0	0.0	1.0	0.0	0.0	0.0	0.0	0.0	0.0	0.0	0.0	0.0	0.0	0.0	1.0	1.0	0.0	0.0	0.0	0.0
Dct	13190	symbol	M. musculus	13190	M. musculus	Dct	dopachrome tautomerase	Enables dopachrome isomerase activity. Involved in melanin biosynthetic process from tyrosine. Acts upstream of or within several processes, including developmental pigmentation; generation of neurons; and melanin biosynthetic process. Located in cytosol and melanosome. Is expressed in several structures, including embryo ectoderm; embryo mesenchyme; integumental system; sensory organ; and skelet…	GO:0021847 ventricular zone neuroblast division;GO:0009637 response to blue light;GO:0006583 melanin biosynthetic process from tyrosine	GO:0042470 melanosome;GO:0048770 pigment granule;GO:0031410 cytoplasmic vesicle	[GO:0016491] oxidoreductase activity; [GO:0003824] catalytic activity; [GO:0005886] plasma membrane; [GO:0043226] organelle; [GO:0031410] cytoplasmic vesicle; [GO:0016853] isomerase activity; [GO:0005829] cytosol; [GO:0048856] anatomical structure development; [GO:0030154] cell differentiation; [GO:0006520] cellular amino acid metabolic process	GO:0004167 dopachrome isomerase activity;GO:0016863 intramolecular oxidoreductase activity, transposing C=C bonds;GO:0016860 intramolecular oxidoreductase activity		[IPR002227] Tyrosinase copper-binding domain; [IPR008922] Di-copper centre-containing domain superfamily		yes	principal1	yes	MP:0011110 preweaning lethality, incomplete penetrance; MP:0005344 increased circulating bilirubin level; MP:0002075 abnormal coat/hair pigmentation; MP:0000371 diluted coat color; MP:0005103 abnormal retina pigmentation; MP:0005102 abnormal iris pigmentation; MP:0002060 abnormal skin morphology; MP:0001566 increased circulating phosphate level; MP:0010192 abnormal retina melanin granule morpholo…	(Human)OMIM ID:619165 Oculocutaneous albinism, type viii	(Human)DOID:0050632 oculocutaneous albinism	21	210	[{"UniProt":"P29812","EnsemblGene":["ENSMUSG00000022129"],"EnsemblTrans":[["ENSMUST00000022725","ENSMUSP00000022725","principal1"]],"RefSeq":[["NM_010024","NP_034154","VALIDATED"]],"UCSC":["uc007uym"],"SwissProt":["TYRP2_MOUSE"]}]	(mmu00350)Tyrosine metabolism - Mus musculus (house mouse); (mmu04916)Melanogenesis - Mus musculus (house mouse); (mmu01100)Metabolic pathways - Mus musculus (house mouse)	0.0	0.0	0.0	0.0	0.0	0.0	0.0	0.0	0.0	1.0	0.0	0.0	0.0	0.0	0.0	0.0	0.0	0.0	0.0	0.0
Ajuba	16475	symbol	M. musculus	16475	M. musculus	Ajuba	ajuba LIM protein	Enables several functions, including actin filament binding activity; alpha-catenin binding activity; and transcription corepressor activity. Acts upstream of or within several processes, including calcium-dependent cell-cell adhesion via plasma membrane cell adhesion molecules; positive regulation of intracellular signal transduction; and regulation of cellular biosynthetic process. Located in s…	GO:0035313 wound healing, spreading of epidermal cells;GO:0035331 negative regulation of hippo signaling;GO:0060148 positive regulation of post-transcriptional gene silencing	GO:0000932 P-body;GO:0005912 adherens junction;GO:0005925 focal adhesion	[GO:0043226] organelle; [GO:0005634] nucleus; [GO:0031047] gene silencing by RNA; [GO:0006351] DNA-templated transcription; [GO:0006355] regulation of DNA-templated transcription; [GO:0005829] cytosol; [GO:0005654] nucleoplasm; [GO:0005886] plasma membrane; [GO:0005794] Golgi apparatus; [GO:0005856] cytoskeleton; [GO:0005815] microtubule organizing center; [GO:0007155] cell adhesion; [GO:0140110]…	GO:0045294 alpha-catenin binding;GO:0003714 transcription corepressor activity;GO:0051015 actin filament binding		[IPR001781] Zinc finger, LIM-type; [IPR047172] Ajuba-like; [IPR047245] Ajuba-like, LIM domain 1; [IPR047247] Ajuba-like, LIM domain 2; [IPR047248] Ajuba-like, LIM domain 3			principal1		MP:0011092 embryonic lethality, complete penetrance; MP:0000219 increased neutrophil cell number; MP:0002110 abnormal digit morphology; MP:0005016 decreased lymphocyte cell number; MP:0003091 abnormal cell migration; MP:0000572 abnormal autopod morphology; MP:0020421 increased freezing behavior			8	48	[{"UniProt":"Q91XC0","EnsemblGene":["ENSMUSG00000022178"],"EnsemblTrans":[["ENSMUST00000054487","ENSMUSP00000056977","principal1"]],"RefSeq":[["NM_010590","NP_034720","VALIDATED"]],"UCSC":["uc007twj"],"SwissProt":["AJUBA_MOUSE"]}]	(mmu04392)Hippo signaling pathway - multiple species - Mus musculus (house mouse); (mmu04390)Hippo signaling pathway - Mus musculus (house mouse)	0.0	0.0	1.0	0.0	0.0	0.0	0.0	1.0	0.0	0.0	0.0	1.0	0.0	0.0	0.0	0.0	0.0	0.0	0.0	1.0
Cmbl	69574	symbol	M. musculus	69574	M. musculus	Cmbl	carboxymethylenebutenolidase homolog	Predicted to enable hydrolase activity. Predicted to be located in cytoplasm. Is expressed in adrenal medulla and nervous system. Orthologous to human CMBL (carboxymethylenebutenolidase homolog). [provided by Alliance of Genome Resources, Apr 2022]	GO:0008150 biological_process	GO:0005737 cytoplasm;GO:0005622 intracellular anatomical structure;GO:0110165 cellular anatomical entity	[GO:0003824] catalytic activity; [GO:0016787] hydrolase activity; [GO:0005829] cytosol	GO:0016787 hydrolase activity;GO:0003824 catalytic activity;GO:0003674 molecular_function		[IPR002925] Dienelactone hydrolase; [IPR029058] Alpha/Beta hydrolase fold; [IPR042946] Carboxymethylenebutenolidase homolog			principal1					(Human)1	15	[{"UniProt":"Q8R1G2","EnsemblGene":["ENSMUSG00000022235"],"EnsemblTrans":[["ENSMUST00000070918","ENSMUSP00000070314","principal1"]],"RefSeq":[["NM_181588","NP_853619","VALIDATED"],["XM_006520176","XP_006520239","MODEL"],["XM_006520177","XP_006520240","MODEL"]],"UCSC":["uc007vki"],"SwissProt":["CMBL_MOUSE"]}]	(mmu01100)Metabolic pathways - Mus musculus (house mouse)	0.0	0.0	0.0	0.0	0.0	0.0	0.0	0.0	0.0	0.0	0.0	0.0	0.0	0.0	0.0	0.0	0.0	0.0	0.0	0.0
Matn2	17181	symbol	M. musculus	17181	M. musculus	Matn2	matrilin 2	Predicted to enable calcium ion binding activity. Predicted to be an extracellular matrix structural constituent. Acts upstream of or within neurogenesis and response to axon injury. Located in basement membrane. Is expressed in several structures, including brain; chondrocranium; forelimb; heart; and spinal cord meninges. Orthologous to human MATN2 (matrilin 2). [provided by Alliance of Genome R…	GO:0031104 dendrite regeneration;GO:0031102 neuron projection regeneration;GO:0048678 response to axon injury	GO:0120216 matrilin complex;GO:0005604 basement membrane;GO:0062023 collagen-containing extracellular matrix	[GO:0005576] extracellular region; [GO:0031012] extracellular matrix; [GO:0030312] external encapsulating structure; [GO:0048856] anatomical structure development; [GO:0030154] cell differentiation; [GO:0048870] cell motility; [GO:0005198] structural molecule activity; [GO:0005615] extracellular space; [GO:0030198] extracellular matrix organization	GO:0005201 extracellular matrix structural constituent;GO:0005509 calcium ion binding;GO:0005198 structural molecule activity		[IPR002035] von Willebrand factor, type A; [IPR036465] von Willebrand factor A-like domain superfamily; [IPR000742] EGF-like domain; [IPR001881] EGF-like calcium-binding domain; [IPR009030] Growth factor receptor cysteine-rich domain superfamily; [IPR019466] Matrilin, coiled-coil trimerisation domain; [IPR026823] Complement Clr-like EGF domain; [IPR036337] Matrilin, coiled-coil domain superfamily	(Human)yes		(Human)principal4		MP:0002169 no abnormal phenotype detected			10	46	[{"UniProt":"Q3TQ80","RefSeq":[["NM_016762","NP_058042","VALIDATED"]],"SwissProt":["Q3TQ80_MOUSE"]}]		1.0	0.0	0.0	0.0	0.0	0.0	0.0	0.0	0.0	0.0	1.0	0.0	0.0	0.0	0.0	0.0	0.0	0.0	0.0	0.0
Cldn1	12737	symbol	M. musculus	12737	M. musculus	Cldn1	claudin 1	This gene encodes a member of the claudin family. Claudins are integral membrane proteins and components of tight junction strands. Tight junction strands serve as a physical barrier to prevent solutes and water from passing freely through the paracellular space between epithelial or endothelial cell sheets, and also play critical roles in maintaining cell polarity and signal transductions. The k…	GO:0061772 xenobiotic transport across blood-nerve barrier;GO:0008065 establishment of blood-nerve barrier;GO:0016338 calcium-independent cell-cell adhesion via plasma membrane cell-adhesion molecules	GO:0016328 lateral plasma membrane;GO:0005923 bicellular tight junction;GO:0070160 tight junction	[GO:0005198] structural molecule activity; [GO:0048856] anatomical structure development; [GO:0030154] cell differentiation; [GO:0005886] plasma membrane; [GO:0007155] cell adhesion; [GO:0001618] virus receptor activity; [GO:0065003] protein-containing complex assembly; [GO:0034330] cell junction organization; [GO:0042060] wound healing; [GO:0048870] cell motility; [GO:0002376] immune system proc…	GO:0001618 virus receptor activity;GO:0140272 exogenous protein binding;GO:0005198 structural molecule activity		[IPR003548] Claudin-1; [IPR004031] PMP-22/EMP/MP20/Claudin superfamily; [IPR006187] Claudin; [IPR017974] Claudin, conserved site		yes	principal1	yes	MP:0011100 preweaning lethality, complete penetrance; MP:0011087 neonatal lethality, complete penetrance; MP:0001325 abnormal retina morphology; MP:0001263 weight loss; MP:0002073 abnormal hair growth; MP:0001211 wrinkled skin; MP:0001219 thick epidermis; MP:0001429 dehydration; MP:0002796 impaired skin barrier function; MP:0001242 hyperkeratosis	(Human)OMIM ID:607626 Ichthyosis, leukocyte vacuoles, alopecia, and sclerosing cholangitis	(Human)DOID:3310 atopic dermatitis;DOID:8778 Crohn's disease	37	133	[{"UniProt":"O88551","EnsemblGene":["ENSMUSG00000022512"],"EnsemblTrans":[["ENSMUST00000023154","ENSMUSP00000023154","principal1"]],"RefSeq":[["NM_016674","NP_057883","REVIEWED"]],"UCSC":["uc007yuz"],"SwissProt":["CLD1_MOUSE"]},{"UniProt":"Q4FJV3","RefSeq":[["NM_016674","NP_057883","REVIEWED"]],"SwissProt":["Q4FJV3_MOUSE"]}]	(mmu04670)Leukocyte transendothelial migration - Mus musculus (house mouse); (mmu05160)Hepatitis C - Mus musculus (house mouse); (mmu04530)Tight junction - Mus musculus (house mouse)	1.0	0.0	0.0	0.0	0.0	1.0	0.0	1.0	0.0	0.0	0.0	1.0	0.0	1.0	0.0	0.0	0.0	0.0	0.0	1.0
Ncam2	17968	symbol	M. musculus	17968	M. musculus	Ncam2	neural cell adhesion molecule 2	Predicted to enable identical protein binding activity. Predicted to be involved in cell adhesion. Located in axon. Is expressed in several structures, including alimentary system; genitourinary system; heart; nervous system; and sensory organ. Orthologous to human NCAM2 (neural cell adhesion molecule 2). [provided by Alliance of Genome Resources, Apr 2022]	GO:0007155 cell adhesion;GO:0009987 cellular process;GO:0008150 biological_process	GO:0030424 axon;GO:0016604 nuclear body;GO:0098552 side of membrane	[GO:0007155] cell adhesion; [GO:0043226] organelle; [GO:0005634] nucleus; [GO:0005654] nucleoplasm; [GO:0005886] plasma membrane; [GO:0048856] anatomical structure development; [GO:0030154] cell differentiation	GO:0042802 identical protein binding;GO:0005515 protein binding;GO:0005488 binding		[IPR003598] Immunoglobulin subtype 2; [IPR003599] Immunoglobulin subtype; [IPR003961] Fibronectin type III; [IPR007110] Immunoglobulin-like domain; [IPR009138] Neural cell adhesion; [IPR013098] Immunoglobulin I-set; [IPR013106] Immunoglobulin V-set domain; [IPR013783] Immunoglobulin-like fold; [IPR036116] Fibronectin type III superfamily; [IPR036179] Immunoglobulin-like domain superfamily		yes	principal2	yes	MP:0002169 no abnormal phenotype detected; MP:0005140 decreased cardiac muscle contractility; MP:0001417 decreased exploration in new environment; MP:0009142 decreased prepulse inhibition; MP:0002753 dilated heart left ventricle; MP:0000819 abnormal olfactory bulb morphology; MP:0009967 abnormal neuron proliferation; MP:0002968 increased circulating alkaline phosphatase level; MP:0001983 abnormal…			11	66	[{"UniProt":"O35136","EnsemblGene":["ENSMUSG00000022762"],"EnsemblTrans":[["ENSMUST00000037785","ENSMUSP00000049390","alternative2"],["ENSMUST00000067602","ENSMUSP00000063468","principal2"]],"RefSeq":[["NM_001113208","NP_001106679","VALIDATED"],["NM_010954","NP_035084","VALIDATED"]],"UCSC":["uc007zta","uc007ztb"],"SwissProt":["NCAM2_MOUSE"]},{"UniProt":"Q71VC5","RefSeq":[["NM_001113208","NP_00110…	(mmu03265)Virion - Lyssavirus - Mus musculus (house mouse); (mmu04514)Cell adhesion molecules - Mus musculus (house mouse); (mmu05020)Prion disease - Mus musculus (house mouse)	0.0	1.0	0.0	0.0	0.0	0.0	0.0	0.0	0.0	0.0	0.0	0.0	0.0	0.0	0.0	0.0	0.0	0.0	0.0	0.0
Stxbp5l	207227	symbol	M. musculus	207227	M. musculus	Stxbp5l	syntaxin binding protein 5-like	Enables syntaxin binding activity. Involved in regulation of synaptic vesicle exocytosis. Acts upstream of or within glucose homeostasis and regulation of secretion by cell. Located in plasma membrane. Is active in neuromuscular junction and neuronal dense core vesicle. Is expressed in several structures, including alimentary system; brain; male reproductive gland or organ; spinal cord; and trige…	GO:2000300 regulation of synaptic vesicle exocytosis;GO:0046676 negative regulation of insulin secretion;GO:0090278 negative regulation of peptide hormone secretion	GO:0098992 neuronal dense core vesicle;GO:0031201 SNARE complex;GO:0031045 dense core granule	[GO:0005886] plasma membrane; [GO:0098772] molecular function regulator activity; [GO:0016192] vesicle-mediated transport; [GO:0023052] signaling; [GO:0031410] cytoplasmic vesicle; [GO:0043226] organelle; [GO:0008092] cytoskeletal protein binding	GO:0045159 myosin II binding;GO:0019905 syntaxin binding;GO:0017022 myosin binding		[IPR000664] Lethal(2) giant larvae protein; [IPR001680] WD40 repeat; [IPR013577] Lethal giant larvae homologue 2; [IPR013905] Lethal giant larvae (Lgl)-like, C-terminal domain; [IPR015943] WD40/YVTN repeat-like-containing domain superfamily; [IPR019775] WD40 repeat, conserved site; [IPR036322] WD40-repeat-containing domain superfamily; [IPR042855] v-SNARE, coiled-coil homology domain			principal4		MP:0003717 pallor; MP:0002229 neurodegeneration; MP:0011086 postnatal lethality, incomplete penetrance; MP:0010053 decreased grip strength; MP:0009142 decreased prepulse inhibition; MP:0001262 decreased body weight; MP:0001634 internal hemorrhage; MP:0001405 impaired coordination; MP:0001402 decreased locomotor activity; MP:0002914 abnormal endplate potential; MP:0004836 abnormal synaptic acetylc…			4	27	[{"UniProt":"Q5DQR4","EnsemblGene":["ENSMUSG00000022829"],"EnsemblTrans":[["ENSMUST00000114775","ENSMUSP00000110423",""],["ENSMUST00000114780","ENSMUSP00000110428",""],["ENSMUST00000114781","ENSMUSP00000110429",""],["ENSMUST00000114782","ENSMUSP00000110430","alternative1"],["ENSMUST00000114787","ENSMUSP00000110435","principal4"]],"RefSeq":[["NM_001114611","NP_001108083","VALIDATED"],["NM_00111461…		0.0	0.0	0.0	0.0	0.0	0.0	0.0	0.0	0.0	0.0	0.0	0.0	0.0	0.0	0.0	0.0	0.0	0.0	0.0	0.0
Adamts1	11504	symbol	M. musculus	11504	M. musculus	Adamts1	ADAM metallopeptidase with thrombospondin type 1 motif 1	This gene encodes a member of the ADAMTS (a disintegrin and metalloproteinase with thrombospondin motif) family and preproprotein that is proteolytically processed to generate a mature protein product. This secreted protein product plays an important role in ovulation, likely through its cleavage of the extracellular matrix component versican. The encoded protein may enhance tumorigenesis in a mo…	GO:0001542 ovulation from ovarian follicle;GO:0060347 heart trabecula formation;GO:0030728 ovulation	GO:0005604 basement membrane;GO:0062023 collagen-containing extracellular matrix;GO:0031012 extracellular matrix	[GO:0003824] catalytic activity; [GO:0016787] hydrolase activity; [GO:0140096] catalytic activity, acting on a protein; [GO:0031012] extracellular matrix; [GO:0030312] external encapsulating structure; [GO:0030198] extracellular matrix organization; [GO:0048856] anatomical structure development; [GO:0030154] cell differentiation; [GO:0005576] extracellular region; [GO:0031410] cytoplasmic vesicle…	GO:0004222 metalloendopeptidase activity;GO:0008201 heparin binding;GO:0008237 metallopeptidase activity		[IPR000884] Thrombospondin type-1 (TSP1) repeat; [IPR001590] Peptidase M12B, ADAM/reprolysin; [IPR002870] Peptidase M12B, propeptide; [IPR006586] ADAM, cysteine-rich domain; [IPR010294] ADAMTS/ADAMTS-like, Spacer 1; [IPR013273] ADAMTS/ADAMTS-like; [IPR013274] Peptidase M12B, ADAM-TS1; [IPR024079] Metallopeptidase, catalytic domain superfamily; [IPR036383] Thrombospondin type-1 (TSP1) repeat super…	yes		principal1		MP:0001614 abnormal blood vessel morphology; MP:0011110 preweaning lethality, incomplete penetrance; MP:0011086 postnatal lethality, incomplete penetrance; MP:0002188 small heart; MP:0002092 abnormal eye morphology; MP:0011090 perinatal lethality, incomplete penetrance; MP:0001935 decreased litter size; MP:0000266 abnormal heart morphology; MP:0001711 abnormal placenta morphology; MP:0001262 decr…		DOID:5200 urinary tract obstruction	43	110	[{"UniProt":"P97857","EnsemblGene":["ENSMUSG00000022893"],"EnsemblTrans":[["ENSMUST00000023610","ENSMUSP00000023610","principal1"]],"RefSeq":[["NM_009621","NP_033751","REVIEWED"]],"UCSC":["uc012aho"],"SwissProt":["ATS1_MOUSE"]},{"UniProt":"Q3TQF7","RefSeq":[["NM_009621","NP_033751","REVIEWED"]],"SwissProt":["Q3TQF7_MOUSE"]},{"UniProt":"Q3TTE6","RefSeq":[["NM_009621","NP_033751","REVIEWED"]],"Swis…		1.0	0.0	0.0	0.0	0.0	1.0	0.0	0.0	0.0	1.0	0.0	0.0	0.0	0.0	0.0	0.0	0.0	0.0	1.0	0.0
Pros1	19128	symbol	M. musculus	19128	M. musculus	Pros1	protein S (alpha)	This gene encodes a vitamin K-dependent protein with key roles in multiple biological processes including coagulation, apoptosis and vasculogenesis. The encoded protein undergoes proteolytic processing to generate a mature protein which is secreted into the plasma. Mice lacking the encoded protein die in utero from a fulminant coagulopathy and associated hemorrhages. [provided by RefSeq, Oct 2015]	GO:0042730 fibrinolysis;GO:0030195 negative regulation of blood coagulation;GO:1900047 negative regulation of hemostasis	GO:0005615 extracellular space;GO:0005576 extracellular region;GO:0032991 protein-containing complex	[GO:0005576] extracellular region; [GO:0005615] extracellular space; [GO:0016192] vesicle-mediated transport; [GO:0042060] wound healing	GO:0005509 calcium ion binding;GO:0044877 protein-containing complex binding;GO:0046872 metal ion binding		[IPR000152] EGF-type aspartate/asparagine hydroxylation site; [IPR000294] Gamma-carboxyglutamic acid-rich (GLA) domain; [IPR000742] EGF-like domain; [IPR001791] Laminin G domain; [IPR001881] EGF-like calcium-binding domain; [IPR009030] Growth factor receptor cysteine-rich domain superfamily; [IPR013320] Concanavalin A-like lectin/glucanase domain superfamily; [IPR017857] Coagulation factor-like, …	yes		principal1	(Human)yes	MP:0003717 pallor; MP:0001614 abnormal blood vessel morphology; MP:0000606 decreased hepatocyte number; MP:0011099 lethality throughout fetal growth and development, complete penetrance; MP:0009763 increased susceptibility to induced morbidity/mortality; MP:0011101 prenatal lethality, incomplete penetrance; MP:0008254 increased megakaryocyte cell number; MP:0003638 abnormal response/metabolism to…	(Human)OMIM ID:614514 Thrombophilia due to protein s deficiency, autosomal recessive	(Human)DOID:0111900 autosomal dominant thrombophilia due to protein S deficiency;DOID:0111905 autosomal recessive thrombophilia due to protein S deficiency;DOID:3526 cerebral infarction;DOID:2451 protein S deficiency	24	54	[{"UniProt":"Q08761","EnsemblGene":["ENSMUSG00000022912"],"EnsemblTrans":[["ENSMUST00000023629","ENSMUSP00000023629","principal1"]],"RefSeq":[["NM_011173","NP_035303","REVIEWED"]],"UCSC":["uc007zpx"],"SwissProt":["PROS_MOUSE"]},{"UniProt":"Q3TR66","RefSeq":[["NM_011173","NP_035303","REVIEWED"]],"SwissProt":["Q3TR66_MOUSE"]}]	(mmu04610)Complement and coagulation cascades - Mus musculus (house mouse)	0.0	0.0	0.0	0.0	0.0	0.0	0.0	0.0	0.0	0.0	1.0	0.0	0.0	0.0	0.0	0.0	0.0	0.0	0.0	0.0
Clic6	209195	symbol	M. musculus	209195	M. musculus	Clic6	chloride intracellular channel 6	Predicted to enable dopamine receptor binding activity; identical protein binding activity; and protein C-terminus binding activity. Predicted to act upstream of or within chloride transport and regulation of ion transmembrane transport. Predicted to be located in cytoplasm and membrane. Predicted to be integral component of membrane. Predicted to be part of chloride channel complex. Predicted to…	GO:0006821 chloride transport;GO:0006820 monoatomic anion transport;GO:0015698 inorganic anion transport	GO:0034707 chloride channel complex;GO:0034702 monoatomic ion channel complex;GO:1902495 transmembrane transporter complex	[GO:0055085] transmembrane transport; [GO:0005215] transporter activity; [GO:0005886] plasma membrane	GO:0031751 D4 dopamine receptor binding;GO:0031750 D3 dopamine receptor binding;GO:0031749 D2 dopamine receptor binding		[IPR002946] Intracellular chloride channel; [IPR004045] Glutathione S-transferase, N-terminal; [IPR036249] Thioredoxin-like superfamily; [IPR010987] Glutathione S-transferase, C-terminal-like; [IPR036282] Glutathione S-transferase, C-terminal domain superfamily; [IPR040079] Glutathione transferase family		yes	principal1					(Human)1	26	[{"UniProt":"Q8BHB9","EnsemblGene":["ENSMUSG00000022949"],"EnsemblTrans":[["ENSMUST00000023670","ENSMUSP00000023670","principal1"]],"RefSeq":[["NM_172469","NP_766057","PROVISIONAL"]],"UCSC":["uc007zzg"],"SwissProt":["CLIC6_MOUSE"]}]		0.0	0.0	0.0	0.0	1.0	0.0	1.0	0.0	0.0	0.0	0.0	0.0	0.0	0.0	0.0	0.0	0.0	0.0	0.0	0.0
Serping1	12258	symbol	M. musculus	12258	M. musculus	Serping1	serine (or cysteine) peptidase inhibitor, clade G, member 1	Enables complement binding activity and serine-type endopeptidase inhibitor activity. Predicted to be involved in negative regulation of complement activation, lectin pathway and negative regulation of endopeptidase activity. Predicted to act upstream of or within several processes, including complement activation, classical pathway; fibrinolysis; and negative regulation of peptidase activity. Lo…	GO:0001868 regulation of complement activation, lectin pathway;GO:0001869 negative regulation of complement activation, lectin pathway;GO:0042730 fibrinolysis	GO:0062023 collagen-containing extracellular matrix;GO:0031012 extracellular matrix;GO:0030312 external encapsulating structure	[GO:0005576] extracellular region; [GO:0005615] extracellular space; [GO:0098772] molecular function regulator activity; [GO:0002376] immune system process; [GO:0098542] defense response to other organism; [GO:0042060] wound healing; [GO:0031012] extracellular matrix; [GO:0030312] external encapsulating structure	GO:0001848 complement binding;GO:0004867 serine-type endopeptidase inhibitor activity;GO:0004866 endopeptidase inhibitor activity		[IPR000215] Serpin family; [IPR023795] Serpin, conserved site; [IPR023796] Serpin domain; [IPR036186] Serpin superfamily; [IPR042178] Serpin superfamily, domain 1; [IPR042185] Serpin superfamily, domain 2	yes		principal1		MP:0002152 abnormal brain morphology; MP:0000774 decreased brain size; MP:0001304 cataract; MP:0002699 abnormal vitreous body morphology; MP:0000220 increased monocyte cell number; MP:0002135 abnormal kidney morphology; MP:0002989 small kidney; MP:0003070 increased vascular permeability; MP:0002966 decreased circulating alkaline phosphatase level	(Human)OMIM ID:120790 Complement component 4, partial deficiency of	(Human)DOID:1558 angioedema;DOID:3526 cerebral infarction;DOID:0080600 COVID-19;DOID:14735 hereditary angioedema;DOID:0080939 hereditary angioedema type I;DOID:4448 macular degeneration;DOID:4989 pancreatitis;DOID:14115 toxic shock syndrome	10	42	[{"UniProt":"P97290","EnsemblGene":["ENSMUSG00000023224"],"EnsemblTrans":[["ENSMUST00000023994","ENSMUSP00000023994","principal1"]],"RefSeq":[["NM_009776","NP_033906","VALIDATED"],["XM_006498623","XP_006498686","MODEL"]],"UCSC":["uc008kjd"],"SwissProt":["IC1_MOUSE"]}]	(mmu05133)Pertussis - Mus musculus (house mouse); (mmu04610)Complement and coagulation cascades - Mus musculus (house mouse)	1.0	0.0	0.0	0.0	0.0	0.0	0.0	0.0	0.0	0.0	0.0	0.0	0.0	0.0	0.0	0.0	0.0	0.0	0.0	0.0
Trip6	22051	symbol	M. musculus	22051	M. musculus	Trip6	thyroid hormone receptor interactor 6	Predicted to enable interleukin-1 receptor binding activity and kinase binding activity. Acts upstream of or within chordate embryonic development. Predicted to be located in several cellular components, including cytoskeleton; cytosol; and nucleus. Predicted to be active in cytoplasm; focal adhesion; and stress fiber. Is expressed in several structures, including alimentary system; central nervo…	GO:1901224 positive regulation of non-canonical NF-kappaB signal transduction;GO:1901222 regulation of non-canonical NF-kappaB signal transduction;GO:0030335 positive regulation of cell migration	GO:0001725 stress fiber;GO:0097517 contractile actin filament bundle;GO:0032432 actin filament bundle	[GO:0043226] organelle; [GO:0005634] nucleus; [GO:0005829] cytosol; [GO:0005886] plasma membrane; [GO:0005856] cytoskeleton; [GO:0007155] cell adhesion; [GO:0048870] cell motility; [GO:0023052] signaling; [GO:0048856] anatomical structure development	GO:0005149 interleukin-1 receptor binding;GO:0070851 growth factor receptor binding;GO:0005126 cytokine receptor binding		[IPR001781] Zinc finger, LIM-type			principal1		MP:0000438 abnormal cranium morphology; MP:0001891 hydrocephaly; MP:0000820 abnormal choroid plexus morphology; MP:0000691 enlarged spleen; MP:0010152 abnormal brain ependyma morphology; MP:0008535 enlarged lateral ventricles; MP:0010378 increased respiratory quotient; MP:0030966 decreased brain ependyma motile cilium number; MP:0030964 decreased brain ependyma motile cilium length			12	40	[{"UniProt":"Q9Z1Y4","EnsemblGene":["ENSMUSG00000023348"],"EnsemblTrans":[["ENSMUST00000024119","ENSMUSP00000024119","principal1"]],"RefSeq":[["NM_011639","NP_035769","VALIDATED"]],"UCSC":["uc009acd"],"SwissProt":["TRIP6_MOUSE"]},{"UniProt":"B2RS30","RefSeq":[["NM_011639","NP_035769","VALIDATED"]],"SwissProt":["B2RS30_MOUSE"]}]	(mmu04621)NOD-like receptor signaling pathway - Mus musculus (house mouse)	0.0	0.0	0.0	0.0	0.0	1.0	0.0	0.0	0.0	0.0	0.0	0.0	0.0	0.0	0.0	0.0	0.0	0.0	0.0	1.0
Pde10a	23984	symbol	M. musculus	23984	M. musculus	Pde10a	phosphodiesterase 10A	Enables 3',5'-cyclic-nucleotide phosphodiesterase activity. Acts upstream of or within regulation of adenylate cyclase-activating G protein-coupled receptor signaling pathway and regulation of protein kinase A signaling. Predicted to be located in membrane and perikaryon. Is expressed in alimentary system; cardiovascular system; nervous system; and sensory organ. Orthologous to human PDE10A (phos…	GO:0010754 negative regulation of cGMP-mediated signaling;GO:0010752 regulation of cGMP-mediated signaling;GO:0043951 negative regulation of cAMP-mediated signaling	GO:0043204 perikaryon;GO:0043025 neuronal cell body;GO:0044297 cell body	[GO:0023052] signaling; [GO:0003824] catalytic activity; [GO:0016787] hydrolase activity; [GO:0005829] cytosol; [GO:1901135] carbohydrate derivative metabolic process; [GO:0055086] nucleobase-containing small molecule metabolic process	GO:0004118 cGMP-stimulated cyclic-nucleotide phosphodiesterase activity;GO:0030553 cGMP binding;GO:0030552 cAMP binding		[IPR002073] 3'5'-cyclic nucleotide phosphodiesterase, catalytic domain; [IPR003018] GAF domain; [IPR003607] HD/PDEase domain; [IPR023088] 3'5'-cyclic nucleotide phosphodiesterase; [IPR023174] 3'5'-cyclic nucleotide phosphodiesterase, conserved site; [IPR029016] GAF-like domain superfamily; [IPR036971] 3'5'-cyclic nucleotide phosphodiesterase, catalytic domain superfamily			principal1		MP:0001417 decreased exploration in new environment; MP:0003961 decreased lean body mass; MP:0001262 decreased body weight; MP:0005156 bradykinesia; MP:0002599 increased mean platelet volume; MP:0002590 increased mean corpuscular volume; MP:0005179 decreased circulating cholesterol level; MP:0005402 abnormal action potential; MP:0010379 decreased respiratory quotient; MP:0001405 impaired coordina…	(Human)OMIM ID:616921 Dyskinesia, limb and orofacial, infantile-onset		17	56	[{"UniProt":"Q8CA95","EnsemblGene":["ENSMUSG00000023868"],"EnsemblTrans":[["ENSMUST00000089085","ENSMUSP00000086485","principal1"],["ENSMUST00000115720","ENSMUSP00000111385",""],["ENSMUST00000149440","ENSMUSP00000123216",""]],"RefSeq":[["NM_001290707","NP_001277636","VALIDATED"],["NM_001347321","NP_001334250","VALIDATED"],["NM_011866","NP_035996","VALIDATED"],["XM_017317461","XP_017172950"]],"UCS…	(mmu05032)Morphine addiction - Mus musculus (house mouse); (mmu00230)Purine metabolism - Mus musculus (house mouse); (mmu04024)cAMP signaling pathway - Mus musculus (house mouse)	0.0	1.0	0.0	1.0	0.0	0.0	0.0	0.0	0.0	0.0	0.0	0.0	1.0	0.0	0.0	0.0	0.0	0.0	0.0	0.0
Nrxn1	18189	symbol	M. musculus	18189	M. musculus	Nrxn1	neurexin I	This gene encodes a single-pass type I membrane protein that belongs to the neurexin family. Neurexins are synaptic transmembrane receptors that bind endogenous ligands that include neuroligins, dystroglycan, and neurexophilins. Neurexin complexes are required for efficient neurotransmission and are involved in synaptogenesis. In vertebrates, alternate promoter usage results in multiple isoform c…	GO:0090126 protein-containing complex assembly involved in synapse maturation;GO:0090125 cell-cell adhesion involved in synapse maturation;GO:0097117 guanylate kinase-associated protein clustering	GO:0098635 protein complex involved in cell-cell adhesion;GO:0036056 filtration diaphragm;GO:0036057 slit diaphragm	[GO:0043226] organelle; [GO:0005634] nucleus; [GO:0005730] nucleolus; [GO:0023052] signaling; [GO:0005886] plasma membrane; [GO:0007155] cell adhesion; [GO:0034330] cell junction organization; [GO:0036211] protein modification process; [GO:0031410] cytoplasmic vesicle; [GO:0048856] anatomical structure development; [GO:0030154] cell differentiation; [GO:0060089] molecular transducer activity; [GO…	GO:0097109 neuroligin family protein binding;GO:0005105 type 1 fibroblast growth factor receptor binding;GO:0033130 acetylcholine receptor binding		[IPR000152] EGF-type aspartate/asparagine hydroxylation site; [IPR000742] EGF-like domain; [IPR001791] Laminin G domain; [IPR003585] Neurexin/syndecan/glycophorin C; [IPR013320] Concanavalin A-like lectin/glucanase domain superfamily; [IPR027789] Syndecan/Neurexin domain		yes	principal4	yes	MP:0002169 no abnormal phenotype detected; MP:0000186 decreased circulating HDL cholesterol level; MP:0010053 decreased grip strength; MP:0009142 decreased prepulse inhibition; MP:0005293 impaired glucose tolerance; MP:0005179 decreased circulating cholesterol level; MP:0005419 decreased circulating serum albumin level; MP:0005567 decreased circulating total protein level; MP:0003795 abnormal bon…	OMIM ID:181500 Schizophrenia	DOID:0060041 autism spectrum disorder;DOID:5419 schizophrenia	42	129	[{"UniProt":"E0CY11","EnsemblGene":["ENSMUSG00000024109"],"EnsemblTrans":[["ENSMUST00000160800","ENSMUSP00000124561","principal4"]],"RefSeq":[["NM_177284","NP_796258","REVIEWED"]],"UCSC":["uc012ayq"],"SwissProt":["E0CY11_MOUSE"]},{"UniProt":"Q9CS84","EnsemblGene":["ENSMUSG00000024109"],"EnsemblTrans":[["ENSMUST00000054059","ENSMUSP00000057294","alternative1"],["ENSMUST00000072671","ENSMUSP0000007…	(mmu04514)Cell adhesion molecules - Mus musculus (house mouse)	0.0	1.0	1.0	0.0	1.0	0.0	0.0	1.0	0.0	1.0	1.0	1.0	1.0	0.0	0.0	0.0	1.0	0.0	1.0	1.0
Anxa1	16952	symbol	M. musculus	16952	M. musculus	Anxa1	annexin A1	Predicted to enable several functions, including calcium-dependent phospholipid binding activity; double-stranded DNA helicase activity; and phospholipase A2 inhibitor activity. Predicted to contribute to single-stranded RNA binding activity. Involved in several processes, including myoblast migration involved in skeletal muscle regeneration; neutrophil homeostasis; and positive regulation of neu…	GO:1900138 negative regulation of phospholipase A2 activity;GO:0070459 prolactin secretion;GO:0033031 positive regulation of neutrophil apoptotic process	GO:0042629 mast cell granule;GO:0001533 cornified envelope;GO:0016328 lateral plasma membrane	[GO:0008289] lipid binding; [GO:0098772] molecular function regulator activity; [GO:0043226] organelle; [GO:0005634] nucleus; [GO:0005576] extracellular region; [GO:0005615] extracellular space; [GO:0023052] signaling; [GO:0005829] cytosol; [GO:0005654] nucleoplasm; [GO:0005886] plasma membrane; [GO:0031410] cytoplasmic vesicle; [GO:0007010] cytoskeleton organization; [GO:0002376] immune system p…	GO:0036121 double-stranded DNA helicase activity;GO:0019834 phospholipase A2 inhibitor activity;GO:0004859 phospholipase inhibitor activity		[IPR001464] Annexin; [IPR002388] Annexin A1; [IPR018252] Annexin repeat, conserved site; [IPR018502] Annexin repeat; [IPR037104] Annexin superfamily	yes		principal1		MP:0009764 decreased susceptibility to induced morbidity/mortality; MP:0000438 abnormal cranium morphology; MP:0008325 abnormal gonadotroph morphology; MP:0000266 abnormal heart morphology; MP:0000274 enlarged heart; MP:0005249 abnormal palatine bone morphology; MP:0000107 abnormal frontal bone morphology; MP:0000074 abnormal neurocranium morphology; MP:0000495 abnormal colon morphology; MP:00006…		(Human)DOID:2316 brain ischemia;DOID:1793 pancreatic cancer	136	247	[{"UniProt":"P10107","EnsemblGene":["ENSMUSG00000024659"],"EnsemblTrans":[["ENSMUST00000025561","ENSMUSP00000025561","principal1"],["ENSMUST00000235280","ENSMUSP00000158305","principal1"]],"RefSeq":[["NM_010730","NP_034860","PROVISIONAL"]],"UCSC":["uc008gyi"],"SwissProt":["ANXA1_MOUSE"]},{"UniProt":"Q4FJV4","RefSeq":[["NM_010730","NP_034860","PROVISIONAL"]],"SwissProt":["Q4FJV4_MOUSE"]}]		1.0	1.0	0.0	1.0	0.0	1.0	1.0	0.0	0.0	1.0	1.0	0.0	0.0	1.0	0.0	0.0	1.0	1.0	0.0	0.0
Gna14	14675	symbol	M. musculus	14675	M. musculus	Gna14	guanine nucleotide binding protein, alpha 14	Predicted to enable G protein-coupled receptor binding activity; G-protein beta/gamma-subunit complex binding activity; and GTPase activity. Predicted to be involved in action potential; adenylate cyclase-modulating G protein-coupled receptor signaling pathway; and phospholipase C-activating dopamine receptor signaling pathway. Predicted to act upstream of or within G protein-coupled receptor sig…	GO:0060158 phospholipase C-activating dopamine receptor signaling pathway;GO:0007212 dopamine receptor signaling pathway;GO:1903350 response to dopamine	GO:0005834 heterotrimeric G-protein complex;GO:1905360 GTPase complex;GO:0031234 extrinsic component of cytoplasmic side of plasma membrane	[GO:0023052] signaling; [GO:0003824] catalytic activity; [GO:0016787] hydrolase activity; [GO:0003924] GTPase activity; [GO:0005886] plasma membrane	GO:0031683 G-protein beta/gamma-subunit complex binding;GO:0003924 GTPase activity;GO:0001664 G protein-coupled receptor binding		[IPR000654] G-protein alpha subunit, group Q; [IPR001019] Guanine nucleotide binding protein (G-protein), alpha subunit; [IPR011025] G protein alpha subunit, helical insertion; [IPR027417] P-loop containing nucleoside triphosphate hydrolase			principal1					1	34	[{"UniProt":"P30677","EnsemblGene":["ENSMUSG00000024697"],"EnsemblTrans":[["ENSMUST00000025602","ENSMUSP00000025602","principal1"]],"RefSeq":[["NM_008137","NP_032163","VALIDATED"]],"UCSC":["uc008gwu"],"SwissProt":["GNA14_MOUSE"]},{"UniProt":"Q8C3M7","RefSeq":[["NM_008137","NP_032163","VALIDATED"]],"SwissProt":["Q8C3M7_MOUSE"]},{"UniProt":"Q8CBT5","RefSeq":[["NM_008137","NP_032163","VALIDATED"]],"…	(mmu05142)Chagas disease - Mus musculus (house mouse); (mmu05146)Amoebiasis - Mus musculus (house mouse); (mmu04020)Calcium signaling pathway - Mus musculus (house mouse)	0.0	0.0	0.0	1.0	1.0	0.0	0.0	0.0	0.0	0.0	0.0	0.0	0.0	0.0	0.0	0.0	0.0	0.0	0.0	0.0
Aldh1a7	26358	symbol	M. musculus	26358	M. musculus	Aldh1a7	aldehyde dehydrogenase family 1, subfamily A7	Predicted to enable identical protein binding activity and oxidoreductase activity, acting on the aldehyde or oxo group of donors, NAD or NADP as acceptor. Predicted to be involved in cellular detoxification of aldehyde and fructosamine catabolic process. Predicted to be located in cytosol. Is expressed in liver; metanephros; ovary; testis; and urogenital ridge. Orthologous to human ALDH1A1 (alde…	GO:0030392 fructosamine catabolic process;GO:0030389 fructosamine metabolic process;GO:0006001 fructose catabolic process	GO:0005829 cytosol;GO:0005737 cytoplasm;GO:0005622 intracellular anatomical structure	[GO:0016491] oxidoreductase activity; [GO:0003824] catalytic activity; [GO:0005829] cytosol; [GO:0005975] carbohydrate metabolic process; [GO:1901135] carbohydrate derivative metabolic process; [GO:0098754] detoxification	GO:0106373 3-deoxyglucosone dehydrogenase activity;GO:0018479 benzaldehyde dehydrogenase (NAD+) activity;GO:0019115 benzaldehyde dehydrogenase [NAD(P)+] activity		[IPR015590] Aldehyde dehydrogenase domain; [IPR016160] Aldehyde dehydrogenase, cysteine active site; [IPR016161] Aldehyde/histidinol dehydrogenase; [IPR016162] Aldehyde dehydrogenase, N-terminal; [IPR016163] Aldehyde dehydrogenase, C-terminal; [IPR029510] Aldehyde dehydrogenase, glutamic acid active site			principal1						23	[{"UniProt":"O35945","EnsemblGene":["ENSMUSG00000024747"],"EnsemblTrans":[["ENSMUST00000025656","ENSMUSP00000025656","principal1"]],"RefSeq":[["NM_011921","NP_036051","VALIDATED"]],"UCSC":["uc008gyn"],"SwissProt":["AL1A7_MOUSE"]},{"UniProt":"B2RTL5","RefSeq":[["NM_011921","NP_036051","VALIDATED"]],"SwissProt":["B2RTL5_MOUSE"]}]	(mmu00830)Retinol metabolism - Mus musculus (house mouse); (mmu01100)Metabolic pathways - Mus musculus (house mouse)	0.0	0.0	0.0	0.0	0.0	0.0	0.0	0.0	0.0	0.0	0.0	0.0	0.0	0.0	0.0	0.0	0.0	1.0	0.0	0.0
Efemp2	58859	symbol	M. musculus	58859	M. musculus	Efemp2	epidermal growth factor-containing fibulin-like extracellular matrix protein 2	Predicted to enable heparin binding activity and protein homodimerization activity. Involved in several processes, including elastic fiber assembly; negative regulation of vascular associated smooth muscle cell proliferation; and vasculature development. Acts upstream of or within artery development. Located in basement membrane; elastic fiber; and microfibril. Is expressed in several structures,…	GO:1905609 positive regulation of smooth muscle cell-matrix adhesion;GO:1904829 regulation of aortic smooth muscle cell differentiation;GO:1904831 positive regulation of aortic smooth muscle cell differentiation	GO:0071953 elastic fiber;GO:0001527 microfibril;GO:0005604 basement membrane	[GO:0005576] extracellular region; [GO:0031012] extracellular matrix; [GO:0030312] external encapsulating structure; [GO:0048856] anatomical structure development; [GO:0030198] extracellular matrix organization; [GO:0005615] extracellular space; [GO:0005198] structural molecule activity; [GO:0030154] cell differentiation; [GO:0007155] cell adhesion	GO:0030023 extracellular matrix constituent conferring elasticity;GO:0097493 structural molecule activity conferring elasticity;GO:0005201 extracellular matrix structural constituent		[IPR000152] EGF-type aspartate/asparagine hydroxylation site; [IPR000742] EGF-like domain; [IPR001881] EGF-like calcium-binding domain; [IPR009030] Growth factor receptor cysteine-rich domain superfamily; [IPR018097] EGF-like calcium-binding, conserved site; [IPR026823] Complement Clr-like EGF domain	yes		principal1	yes	MP:0011098 embryonic lethality during organogenesis, complete penetrance; MP:0002169 no abnormal phenotype detected; MP:0001954 respiratory distress; MP:0011087 neonatal lethality, complete penetrance; MP:0000274 enlarged heart; MP:0001914 hemorrhage; MP:0011089 perinatal lethality, complete penetrance; MP:0002191 abnormal artery morphology; MP:0009867 abnormal ascending aorta morphology; MP:0010…	(Human)OMIM ID:614437 Cutis laxa, autosomal recessive, type ib	DOID:3627 aortic aneurysm;DOID:3144 cutis laxa	24	60	[{"UniProt":"Q9WVJ9","EnsemblGene":["ENSMUSG00000024909"],"EnsemblTrans":[["ENSMUST00000165485","ENSMUSP00000133016","principal1"],["ENSMUST00000166303","ENSMUSP00000128827","principal1"]],"RefSeq":[["NM_021474","NP_067449","VALIDATED"],["XM_006531808","XP_006531871","MODEL"]],"UCSC":["uc008gdl"],"SwissProt":["FBLN4_MOUSE"]},{"UniProt":"G5E8D6","EnsemblGene":["ENSMUSG00000024909"],"EnsemblTrans":…		1.0	0.0	0.0	0.0	0.0	1.0	0.0	0.0	0.0	0.0	1.0	0.0	0.0	0.0	1.0	1.0	0.0	0.0	1.0	0.0
Cyp26a1	13082	symbol	M. musculus	13082	M. musculus	Cyp26a1	cytochrome P450, family 26, subfamily a, polypeptide 1	Enables retinoic acid 4-hydroxylase activity. Involved in retinoic acid catabolic process. Acts upstream of or within several processes, including anterior/posterior pattern specification; cellular response to retinoic acid; and neural crest cell development. Predicted to be located in endoplasmic reticulum and membrane. Is expressed in several structures, including alimentary system; central ner…	GO:0016103 diterpenoid catabolic process;GO:0034653 retinoic acid catabolic process;GO:0042363 fat-soluble vitamin catabolic process	GO:0005783 endoplasmic reticulum;GO:0012505 endomembrane system;GO:0016020 membrane	[GO:0016491] oxidoreductase activity; [GO:0003824] catalytic activity; [GO:0008289] lipid binding; [GO:0048856] anatomical structure development; [GO:0006629] lipid metabolic process; [GO:0006766] vitamin metabolic process	GO:0062183 all-trans retinoic acid 18-hydroxylase activity;GO:0001972 retinoic acid binding;GO:0008401 retinoic acid 4-hydroxylase activity		[IPR001128] Cytochrome P450; [IPR002403] Cytochrome P450, E-class, group IV; [IPR017972] Cytochrome P450, conserved site; [IPR036396] Cytochrome P450 superfamily			principal1	yes	MP:0001092 abnormal trigeminal ganglion morphology; MP:0011101 prenatal lethality, incomplete penetrance; MP:0002169 no abnormal phenotype detected; MP:0011091 prenatal lethality, complete penetrance; MP:0002151 abnormal neural tube morphology; MP:0001688 abnormal somite development; MP:0006108 abnormal hindbrain development; MP:0001065 abnormal trigeminal nerve morphology; MP:0000914 exencephaly…			25	126	[{"UniProt":"A0A0R4J061","EnsemblGene":["ENSMUSG00000024987"],"EnsemblTrans":[["ENSMUST00000025946","ENSMUSP00000025946","principal1"]],"RefSeq":[["NM_007811","NP_031837","VALIDATED"]],"SwissProt":["A0A0R4J061_MOUSE"]},{"UniProt":"O55127","RefSeq":[["NM_007811","NP_031837","VALIDATED"]],"UCSC":["uc008his"],"SwissProt":["CP26A_MOUSE"]}]	(mmu00830)Retinol metabolism - Mus musculus (house mouse); (mmu01100)Metabolic pathways - Mus musculus (house mouse)	0.0	0.0	0.0	0.0	0.0	0.0	0.0	0.0	0.0	0.0	0.0	0.0	0.0	0.0	0.0	0.0	0.0	0.0	1.0	0.0
Zfhx4	80892	symbol	M. musculus	80892	M. musculus	Zfhx4	zinc finger homeodomain 4	Predicted to enable DNA-binding transcription factor activity, RNA polymerase II-specific and RNA polymerase II cis-regulatory region sequence-specific DNA binding activity. Predicted to be involved in regulation of transcription by RNA polymerase II. Located in nucleus. Is expressed in several structures, including genitourinary system; hemolymphoid system gland; nervous system; retina; and skin…	GO:0006357 regulation of transcription by RNA polymerase II;GO:0006355 regulation of DNA-templated transcription;GO:2001141 regulation of RNA biosynthetic process	GO:0005634 nucleus;GO:0043231 intracellular membrane-bounded organelle;GO:0043227 membrane-bounded organelle	[GO:0003677] DNA binding; [GO:0006351] DNA-templated transcription; [GO:0006355] regulation of DNA-templated transcription; [GO:0140110] transcription regulator activity; [GO:0043226] organelle; [GO:0005634] nucleus	GO:0008270 zinc ion binding;GO:0046914 transition metal ion binding;GO:0000978 RNA polymerase II cis-regulatory region sequence-specific DNA binding		[IPR001356] Homeobox domain; [IPR003604] Matrin/U1-C-like, C2H2-type zinc finger; [IPR009057] Homeobox-like domain superfamily; [IPR013087] Zinc finger C2H2-type; [IPR017970] Homeobox, conserved site; [IPR036236] Zinc finger C2H2 superfamily			alternative2		MP:0001954 respiratory distress; MP:0011100 preweaning lethality, complete penetrance; MP:0005352 small cranium; MP:0011087 neonatal lethality, complete penetrance; MP:0001417 decreased exploration in new environment; MP:0000460 mandible hypoplasia; MP:0004351 short humerus; MP:0003109 short femur; MP:0008272 abnormal endochondral bone ossification; MP:0003120 abnormal tracheal cartilage morpholo…	(Human)OMIM ID:178300 Ptosis, hereditary congenital 1		2	38	[{"UniProt":"E9Q5A7","EnsemblGene":["ENSMUSG00000025255"],"EnsemblTrans":[["ENSMUST00000026284","ENSMUSP00000026284","alternative2"],["ENSMUST00000176383","ENSMUSP00000135289","alternative2"]],"RefSeq":[["NM_030708","NP_109633","VALIDATED"],["XM_006530106","XP_006530169","MODEL"]],"UCSC":["uc008ooa"],"SwissProt":["E9Q5A7_MOUSE"]},{"UniProt":"Q6P8L4","RefSeq":[["NM_030708","NP_109633","VALIDATED"]…		0.0	0.0	0.0	0.0	0.0	0.0	0.0	0.0	0.0	0.0	0.0	0.0	0.0	0.0	0.0	0.0	0.0	0.0	0.0	0.0
Huwe1	59026	symbol	M. musculus	59026	M. musculus	Huwe1	HECT, UBA and WWE domain containing 1	Predicted to enable DNA binding activity and ubiquitin protein ligase activity. Involved in circadian regulation of gene expression and positive regulation of protein ubiquitination. Predicted to be located in cytosol and nucleoplasm. Predicted to be active in Golgi membrane and nucleus. Is expressed in several structures, including extraembryonic component. Human ortholog(s) of this gene implica…	GO:0010637 negative regulation of mitochondrial fusion;GO:0098779 positive regulation of mitophagy in response to mitochondrial depolarization;GO:1904925 positive regulation of autophagy of mitochondrion in response to mitochondrial depolarization	GO:0000139 Golgi membrane;GO:0098588 bounding membrane of organelle;GO:0005794 Golgi apparatus	[GO:0003824] catalytic activity; [GO:0016740] transferase activity; [GO:0140096] catalytic activity, acting on a protein; [GO:0043226] organelle; [GO:0005634] nucleus; [GO:0006325] chromatin organization; [GO:0006281] DNA repair; [GO:0036211] protein modification process; [GO:0003677] DNA binding; [GO:0048856] anatomical structure development; [GO:0007005] mitochondrion organization; [GO:0006914]…	GO:0140852 histone ubiquitin ligase activity;GO:0140993 histone modifying activity;GO:0061630 ubiquitin protein ligase activity		[IPR000569] HECT domain; [IPR004170] WWE domain; [IPR009060] UBA-like superfamily; [IPR010309] E3 ubiquitin ligase, domain of unknown function DUF908; [IPR010314] E3 ubiquitin ligase, domain of unknown function DUF913; [IPR015940] Ubiquitin-associated domain; [IPR016024] Armadillo-type fold; [IPR025527] HUWE1/Rev1, ubiquitin binding region; [IPR035983] HECT, E3 ligase catalytic domain; [IPR037197…			principal4	(Human)yes	MP:0001698 decreased embryo size; MP:0011098 embryonic lethality during organogenesis, complete penetrance; MP:0003984 embryonic growth retardation; MP:0002169 no abnormal phenotype detected; MP:0002084 abnormal developmental patterning; MP:0001695 abnormal gastrulation; MP:0002188 small heart; MP:0000433 microcephaly; MP:0000274 enlarged heart; MP:0011108 embryonic lethality during organogenesis…	(Human)OMIM ID:309590 Intellectual developmental disorder, x-linked, syndromic, turner type	(Human)DOID:0060811 syndromic X-linked intellectual disability Turner type	29	89	[{"UniProt":"A2AFQ0","EnsemblGene":["ENSMUSG00000025261"],"EnsemblTrans":[["ENSMUST00000026292","ENSMUSP00000026292","principal4"]],"RefSeq":[["NM_021523","NP_067498","VALIDATED"],["XM_006528949","XP_006529012","MODEL"],["XM_011247858","XP_011246160"]],"UCSC":["uc009upn"],"SwissProt":["A2AFQ0_MOUSE"]},{"UniProt":"Q7TMY8","EnsemblGene":["ENSMUSG00000025261"],"EnsemblTrans":[["ENSMUST00000112622","…	(mmu04120)Ubiquitin mediated proteolysis - Mus musculus (house mouse)	0.0	0.0	0.0	0.0	0.0	0.0	0.0	0.0	0.0	1.0	0.0	0.0	0.0	0.0	0.0	0.0	0.0	0.0	0.0	0.0
Prdx4	53381	symbol	M. musculus	53381	M. musculus	Prdx4	peroxiredoxin 4	Enables identical protein binding activity. Acts upstream of or within several processes, including cell redox homeostasis; negative regulation of male germ cell proliferation; and peptidyl-proline hydroxylation to 4-hydroxy-L-proline. Located in cytosol and endoplasmic reticulum. Is expressed in dorsal root ganglion; embryo; future spinal cord; and spinal cord. Orthologous to human PRDX4 (peroxi…	GO:1905937 negative regulation of germ cell proliferation;GO:2000255 negative regulation of male germ cell proliferation;GO:0022417 protein maturation by protein folding	GO:0005790 smooth endoplasmic reticulum;GO:0005783 endoplasmic reticulum;GO:0005739 mitochondrion	[GO:0016491] oxidoreductase activity; [GO:0003824] catalytic activity; [GO:0016209] antioxidant activity; [GO:0043226] organelle; [GO:0005739] mitochondrion; [GO:0022414] reproductive process; [GO:0005829] cytosol; [GO:0005576] extracellular region; [GO:0005615] extracellular space; [GO:0005783] endoplasmic reticulum; [GO:0098754] detoxification; [GO:0030198] extracellular matrix organization; [G…	GO:0008379 thioredoxin peroxidase activity;GO:0140824 thioredoxin-dependent peroxiredoxin activity;GO:0051920 peroxiredoxin activity		[IPR000866] Alkyl hydroperoxide reductase subunit C/ Thiol specific antioxidant; [IPR013766] Thioredoxin domain; [IPR019479] Peroxiredoxin, C-terminal; [IPR036249] Thioredoxin-like superfamily			principal1	yes	MP:0004852 decreased testis weight; MP:0002687 oligozoospermia; MP:0003674 oxidative stress; MP:0003205 testicular atrophy; MP:0014052 increased male germ cell apoptosis			21	61	[{"UniProt":"O08807","EnsemblGene":["ENSMUSG00000025289"],"EnsemblTrans":[["ENSMUST00000026328","ENSMUSP00000026328","principal1"]],"RefSeq":[["NM_001313711","NP_001300640","VALIDATED"],["NM_016764","NP_058044","VALIDATED"]],"UCSC":["uc009uru"],"SwissProt":["PRDX4_MOUSE"]}]		1.0	0.0	0.0	0.0	0.0	0.0	0.0	0.0	0.0	0.0	0.0	0.0	0.0	0.0	0.0	0.0	0.0	1.0	0.0	0.0
Pmel	20431	symbol	M. musculus	20431	M. musculus	Pmel	premelanosome protein	Predicted to enable identical protein binding activity. Involved in positive regulation of melanin biosynthetic process. Acts upstream of or within melanin biosynthetic process. Located in melanosome. Is expressed in several structures, including alimentary system; genitourinary system; mesenchyme derived from neural crest; nervous system; and sensory organ. Orthologous to human PMEL (premelanoso…	GO:0048023 positive regulation of melanin biosynthetic process;GO:1900378 positive regulation of secondary metabolite biosynthetic process;GO:0042438 melanin biosynthetic process	GO:0097487 multivesicular body, internal vesicle;GO:0033162 melanosome membrane;GO:0045009 chitosome	[GO:0043226] organelle; [GO:0005576] extracellular region; [GO:0005615] extracellular space; [GO:0005794] Golgi apparatus; [GO:0005783] endoplasmic reticulum; [GO:0031410] cytoplasmic vesicle; [GO:0005768] endosome	GO:0042802 identical protein binding;GO:0005515 protein binding;GO:0005488 binding		[IPR045219] PKD- and KLD-Associated Transmembrane; [IPR000601] PKD domain; [IPR013783] Immunoglobulin-like fold; [IPR022409] PKD/Chitinase domain; [IPR035986] PKD domain superfamily; [IPR046846] PKAT, KLD domain	yes	yes	principal1	yes	MP:0005344 increased circulating bilirubin level; MP:0000372 irregular coat pigmentation; MP:0000371 diluted coat color; MP:0005075 abnormal melanosome morphology; MP:0001488 increased startle reflex; MP:0009933 abnormal tail hair pigmentation; MP:0010025 decreased total body fat amount; MP:0008732 reduced hair shaft melanin granule number; MP:0010193 abnormal choroid melanin granule morphology; …			8	71	[{"UniProt":"Q60696","EnsemblGene":["ENSMUSG00000025359"],"EnsemblTrans":[["ENSMUST00000054125","ENSMUSP00000051869","principal1"]],"RefSeq":[["NM_021882","NP_068682","VALIDATED"],["XM_006513405","XP_006513468","MODEL"]],"SwissProt":["PMEL_MOUSE"]}]		0.0	0.0	0.0	0.0	0.0	0.0	0.0	0.0	0.0	0.0	0.0	0.0	0.0	0.0	0.0	0.0	0.0	0.0	0.0	0.0
Cox8b	12869	symbol	M. musculus	12869	M. musculus	Cox8b	cytochrome c oxidase subunit 8B	Predicted to enable cytochrome-c oxidase activity. Located in mitochondrion. Is expressed in brown fat; heart; and tongue. Orthologous to human COX8BP (cytochrome c oxidase subunit 8B, pseudogene). [provided by Alliance of Genome Resources, Apr 2022]	GO:0006123 mitochondrial electron transport, cytochrome c to oxygen;GO:0019646 aerobic electron transport chain;GO:0042775 mitochondrial ATP synthesis coupled electron transport	GO:0005751 mitochondrial respiratory chain complex IV;GO:0045277 respiratory chain complex IV;GO:0070069 cytochrome complex	[GO:0043226] organelle; [GO:0005739] mitochondrion; [GO:0006091] generation of precursor metabolites and energy			[IPR003205] Cytochrome c oxidase, subunit 8; [IPR036548] Cytochrome c oxidase, subunit 8 superfamily		yes	principal1	yes					36	[{"UniProt":"P48772","EnsemblGene":["ENSMUSG00000025488"],"EnsemblTrans":[["ENSMUST00000026561","ENSMUSP00000026561","principal1"]],"RefSeq":[["NM_007751","NP_031777","VALIDATED"]],"UCSC":["uc009kio"],"SwissProt":["COX8B_MOUSE"]},{"UniProt":"Q545U6","RefSeq":[["NM_007751","NP_031777","VALIDATED"]],"SwissProt":["Q545U6_MOUSE"]}]	(mmu04260)Cardiac muscle contraction - Mus musculus (house mouse); (mmu00190)Oxidative phosphorylation - Mus musculus (house mouse); (mmu04932)Non-alcoholic fatty liver disease - Mus musculus (house mouse)	0.0	0.0	0.0	0.0	0.0	0.0	0.0	0.0	0.0	0.0	0.0	0.0	0.0	0.0	0.0	0.0	0.0	0.0	0.0	0.0
Clybl	69634	symbol	M. musculus	69634	M. musculus	Clybl	citrate lyase beta like	Enables (S)-citramalyl-CoA lyase activity. Involved in positive regulation of cobalamin metabolic process. Located in mitochondrion. Is expressed in several structures, including alimentary system; genitourinary system; integumental system; nervous system; and sensory organ. Orthologous to human CLYBL (citramalyl-CoA lyase). [provided by Alliance of Genome Resources, Apr 2022]	GO:0106064 regulation of cobalamin metabolic process;GO:0106121 positive regulation of cobalamin metabolic process;GO:1901403 positive regulation of tetrapyrrole metabolic process	GO:0005739 mitochondrion;GO:0005737 cytoplasm;GO:0043231 intracellular membrane-bounded organelle	[GO:0003824] catalytic activity; [GO:0043226] organelle; [GO:0005739] mitochondrion; [GO:0016740] transferase activity; [GO:0016787] hydrolase activity; [GO:0016829] lyase activity; [GO:0065003] protein-containing complex assembly; [GO:0006766] vitamin metabolic process	GO:0004474 malate synthase activity;GO:0047777 (S)-citramalyl-CoA lyase activity;GO:0046912 acyltransferase activity, acyl groups converted into alkyl on transfer		[IPR005000] HpcH/HpaI aldolase/citrate lyase domain; [IPR011206] Citrate lyase beta subunit-like; [IPR015813] Pyruvate/Phosphoenolpyruvate kinase-like domain superfamily; [IPR040186] Citramalyl-CoA lyase; [IPR040442] Pyruvate kinase-like domain superfamily			principal1	(Human)yes				(Human)3	23	[{"UniProt":"Q8R4N0","EnsemblGene":["ENSMUSG00000025545"],"EnsemblTrans":[["ENSMUST00000026625","ENSMUSP00000026625","principal1"]],"RefSeq":[["NM_029556","NP_083832","VALIDATED"]],"UCSC":["uc007vax"],"SwissProt":["CLYBL_MOUSE"]}]		0.0	0.0	0.0	0.0	0.0	0.0	0.0	0.0	0.0	0.0	0.0	0.0	0.0	0.0	0.0	0.0	0.0	0.0	0.0	0.0
Fgf14	14169	symbol	M. musculus	14169	M. musculus	Fgf14	fibroblast growth factor 14	Predicted to enable growth factor activity; heparin binding activity; and sodium channel regulator activity. Acts upstream of or within several processes, including adult locomotory behavior; neuromuscular process; and positive regulation of ion transport. Located in cytosol and nucleus. Is expressed in several structures, including alimentary system; brain; cardiovascular system; respiratory sys…	GO:1901843 positive regulation of high voltage-gated calcium channel activity;GO:1905150 regulation of voltage-gated sodium channel activity;GO:1901841 regulation of high voltage-gated calcium channel activity	GO:0005829 cytosol;GO:0005634 nucleus;GO:0005737 cytoplasm	[GO:0098772] molecular function regulator activity; [GO:0048018] receptor ligand activity; [GO:0023052] signaling	GO:0017080 sodium channel regulator activity;GO:0099106 ion channel regulator activity;GO:0016247 channel regulator activity		[IPR002209] Fibroblast growth factor family; [IPR008996] Cytokine IL1/FGF			principal1		MP:0000160 kyphosis; MP:0002066 abnormal motor capabilities/coordination/movement; MP:0010053 decreased grip strength; MP:0001262 decreased body weight; MP:0002206 abnormal CNS synaptic transmission; MP:0002135 abnormal kidney morphology; MP:0004174 abnormal spine curvature; MP:0000689 abnormal spleen morphology; MP:0012307 impaired spatial learning; MP:0001393 ataxia; MP:0001406 abnormal gait; M…	OMIM ID:193003 Nystagmus 4, congenital, autosomal dominant	DOID:0050976 spinocerebellar ataxia type 27	16	190	[{"UniProt":"A0A0R4J063","EnsemblGene":["ENSMUSG00000025551"],"EnsemblTrans":[["ENSMUST00000026631","ENSMUSP00000026631","principal1"]],"RefSeq":[["NM_010201","NP_034331","VALIDATED"]],"SwissProt":["A0A0R4J063_MOUSE"]},{"UniProt":"O89096","EnsemblGene":["ENSMUSG00000025551"],"EnsemblTrans":[["ENSMUST00000095529","ENSMUSP00000093185",""]],"RefSeq":[["NM_207667","NP_997550","VALIDATED"]],"UCSC":["u…	(mmu05017)Spinocerebellar ataxia - Mus musculus (house mouse)	1.0	1.0	0.0	0.0	1.0	0.0	0.0	0.0	0.0	0.0	0.0	0.0	1.0	0.0	0.0	0.0	0.0	0.0	0.0	0.0
Slco5a1	240726	symbol	M. musculus	240726	M. musculus	Slco5a1	solute carrier organic anion transporter family, member 5A1	Predicted to enable sodium-independent organic anion transmembrane transporter activity. Predicted to be involved in sodium-independent organic anion transport. Predicted to be located in intracellular membrane-bounded organelle and plasma membrane. Predicted to be integral component of plasma membrane. Is expressed in several structures, including central nervous system; gonad; heart and pericar…	GO:0043252 sodium-independent organic anion transport;GO:0015711 organic anion transport;GO:0071702 organic substance transport	GO:0005886 plasma membrane;GO:0071944 cell periphery;GO:0016020 membrane	[GO:0055085] transmembrane transport; [GO:0005215] transporter activity; [GO:0005886] plasma membrane; [GO:0043226] organelle	GO:0015347 sodium-independent organic anion transmembrane transporter activity;GO:0008514 organic anion transmembrane transporter activity;GO:0015291 secondary active transmembrane transporter activity		[IPR002350] Kazal domain; [IPR004156] Organic anion transporter polypeptide; [IPR020846] Major facilitator superfamily domain; [IPR036058] Kazal domain superfamily; [IPR036259] MFS transporter superfamily		(Human)yes	principal1	yes				(Human)6	14	[{"UniProt":"E9PVD9","EnsemblGene":["ENSMUSG00000025938"],"EnsemblTrans":[["ENSMUST00000115403","ENSMUSP00000111062","principal1"],["ENSMUST00000188454","ENSMUSP00000140091","principal1"]],"RefSeq":[["NM_172841","NP_766429","VALIDATED"],["XM_011238380","XP_011236682","MODEL"],["XM_011238381","XP_011236683","MODEL"]],"UCSC":["uc007aif"],"SwissProt":["E9PVD9_MOUSE"]},{"UniProt":"Q8BY69","RefSeq":[[…		0.0	0.0	0.0	0.0	0.0	0.0	1.0	0.0	0.0	0.0	0.0	0.0	0.0	0.0	0.0	0.0	0.0	0.0	0.0	0.0
Cyp27a1	104086	symbol	M. musculus	104086	M. musculus	Cyp27a1	cytochrome P450, family 27, subfamily a, polypeptide 1	Predicted to enable Hsp70 protein binding activity; heme binding activity; and monooxygenase activity. Predicted to be involved in bile acid biosynthetic process; calcitriol biosynthetic process from calciol; and cholesterol catabolic process. Predicted to act upstream of or within steroid biosynthetic process. Located in mitochondrial inner membrane. Is expressed in several structures, including…	GO:0036378 calcitriol biosynthetic process from calciol;GO:0042368 vitamin D biosynthetic process;GO:0042362 fat-soluble vitamin biosynthetic process	GO:0005743 mitochondrial inner membrane;GO:0019866 organelle inner membrane;GO:0031966 mitochondrial membrane	[GO:0016491] oxidoreductase activity; [GO:0003824] catalytic activity; [GO:0043226] organelle; [GO:0005739] mitochondrion; [GO:0006629] lipid metabolic process; [GO:0006766] vitamin metabolic process	GO:0031073 cholesterol 26-hydroxylase activity;GO:0047103 3-alpha,7-alpha,12-alpha-trihydroxycholestan-26-al 26-oxidoreductase activity;GO:0047749 cholestanetriol 26-monooxygenase activity		[IPR001128] Cytochrome P450; [IPR002401] Cytochrome P450, E-class, group I; [IPR017972] Cytochrome P450, conserved site; [IPR036396] Cytochrome P450 superfamily			principal1		MP:0000186 decreased circulating HDL cholesterol level; MP:0005292 improved glucose tolerance; MP:0000266 abnormal heart morphology; MP:0000274 enlarged heart; MP:0003918 decreased kidney weight; MP:0005179 decreased circulating cholesterol level; MP:0000599 enlarged liver; MP:0002968 increased circulating alkaline phosphatase level; MP:0005178 increased circulating cholesterol level; MP:0005333 …	(Human)OMIM ID:213700 Cerebrotendinous xanthomatosis	(Human)DOID:4810 cerebrotendinous xanthomatosis	18	77	[{"UniProt":"Q9DBG1","EnsemblGene":["ENSMUSG00000026170"],"EnsemblTrans":[["ENSMUST00000027356","ENSMUSP00000027356","principal1"]],"RefSeq":[["NM_024264","NP_077226","VALIDATED"]],"UCSC":["uc007bna"],"SwissProt":["CP27A_MOUSE"]}]	(mmu00120)Primary bile acid biosynthesis - Mus musculus (house mouse); (mmu04979)Cholesterol metabolism - Mus musculus (house mouse); (mmu03320)PPAR signaling pathway - Mus musculus (house mouse)	0.0	0.0	0.0	0.0	0.0	0.0	0.0	0.0	0.0	0.0	0.0	0.0	0.0	0.0	0.0	0.0	0.0	0.0	0.0	0.0
Fn1	14268	symbol	M. musculus	14268	M. musculus	Fn1	fibronectin 1	Enables peptidase activator activity. Acts upstream of or within several processes, including calcium-independent cell-matrix adhesion; cell-substrate junction assembly; and positive regulation of axon extension. Located in apical plasma membrane and basement membrane. Is expressed in several structures, including alimentary system; cardiovascular system; egg cylinder; embryo mesenchyme; and geni…	GO:1904235 regulation of substrate-dependent cell migration, cell attachment to substrate;GO:1904237 positive regulation of substrate-dependent cell migration, cell attachment to substrate;GO:0007161 calcium-independent cell-matrix adhesion	GO:0005577 fibrinogen complex;GO:0005793 endoplasmic reticulum-Golgi intermediate compartment;GO:0070062 extracellular exosome	[GO:0005576] extracellular region; [GO:0006954] inflammatory response; [GO:0007155] cell adhesion; [GO:0048856] anatomical structure development; [GO:0012501] programmed cell death; [GO:0043226] organelle; [GO:0005615] extracellular space; [GO:0005886] plasma membrane; [GO:0036211] protein modification process; [GO:0031012] extracellular matrix; [GO:0030312] external encapsulating structure; [GO:…	GO:0045340 mercury ion binding;GO:0043394 proteoglycan binding;GO:0016504 peptidase activator activity		[IPR000083] Fibronectin, type I; [IPR000562] Fibronectin type II domain; [IPR003961] Fibronectin type III; [IPR013783] Immunoglobulin-like fold; [IPR013806] Kringle-like fold; [IPR036116] Fibronectin type III superfamily; [IPR036943] Fibronectin type II domain superfamily	yes		principal1		MP:0001698 decreased embryo size; MP:0011098 embryonic lethality during organogenesis, complete penetrance; MP:0011101 prenatal lethality, incomplete penetrance; MP:0003984 embryonic growth retardation; MP:0011092 embryonic lethality, complete penetrance; MP:0001577 anemia; MP:0002083 premature death; MP:0002169 no abnormal phenotype detected; MP:0004076 abnormal vitelline vascular remodeling; MP…	(Human)OMIM ID:601894 Glomerulopathy with fibronectin deposits 2	(Human)DOID:0080652 calcium oxalate nephrolithiasis;DOID:2920 membranoproliferative glomerulonephritis;DOID:0112297 spondylometaphyseal dysplasia corner fracture type	127	665	[{"UniProt":"P11276","EnsemblGene":["ENSMUSG00000026193"],"EnsemblTrans":[["ENSMUST00000055226","ENSMUSP00000054499","principal1"]],"RefSeq":[["NM_010233","NP_034363","VALIDATED"]],"UCSC":["uc007bju"],"SwissProt":["FINC_MOUSE"]},{"UniProt":"A0A087WR50","EnsemblGene":["ENSMUSG00000026193"],"EnsemblTrans":[["ENSMUST00000188894","ENSMUSP00000140471",""]],"RefSeq":[["NM_001276408","NP_001263337","VAL…	(mmu05100)Bacterial invasion of epithelial cells - Mus musculus (house mouse); (mmu04512)ECM-receptor interaction - Mus musculus (house mouse); (mmu05222)Small cell lung cancer - Mus musculus (house mouse)	1.0	0.0	1.0	1.0	0.0	1.0	0.0	1.0	0.0	1.0	0.0	0.0	0.0	1.0	0.0	0.0	1.0	0.0	1.0	0.0
Dbi	13167	symbol	M. musculus	13167	M. musculus	Dbi	diazepam binding inhibitor	Predicted to enable benzodiazepine receptor binding activity; identical protein binding activity; and long-chain fatty acyl-CoA binding activity. Acts upstream of or within several processes, including behavioral fear response; lateral ventricle development; and long-term synaptic potentiation. Located in mitochondrion. Is expressed in brain; cerebral cortex subventricular zone; cerebral cortex v…	GO:1903060 negative regulation of protein lipidation;GO:0050748 negative regulation of lipoprotein metabolic process;GO:0031999 negative regulation of fatty acid beta-oxidation	GO:0097038 perinuclear endoplasmic reticulum;GO:0032994 protein-lipid complex;GO:0043292 contractile fiber	[GO:0008289] lipid binding; [GO:0043226] organelle; [GO:0005739] mitochondrion; [GO:0023052] signaling; [GO:0005634] nucleus; [GO:0006629] lipid metabolic process; [GO:0048856] anatomical structure development; [GO:0005794] Golgi apparatus; [GO:0005576] extracellular region; [GO:0005615] extracellular space; [GO:0005783] endoplasmic reticulum; [GO:0005886] plasma membrane; [GO:0031410] cytoplasmi…	GO:0030156 benzodiazepine receptor binding;GO:0036042 long-chain fatty acyl-CoA binding;GO:0000062 fatty-acyl-CoA binding		[IPR000582] Acyl-CoA-binding protein, ACBP; [IPR014352] FERM/acyl-CoA-binding protein superfamily; [IPR022408] Acyl-CoA-binding protein, ACBP, conserved site; [IPR035984] Acyl-CoA binding protein superfamily			principal1		MP:0011092 embryonic lethality, complete penetrance; MP:0001262 decreased body weight; MP:0001732 postnatal growth retardation; MP:0000367 abnormal coat/ hair morphology; MP:0011083 lethality at weaning, complete penetrance; MP:0005178 increased circulating cholesterol level; MP:0002060 abnormal skin morphology; MP:0000746 weakness; MP:0005278 abnormal cholesterol homeostasis; MP:0000609 abnormal…			26	78	[{"UniProt":"P31786","EnsemblGene":["ENSMUSG00000026385"],"EnsemblTrans":[["ENSMUST00000027634","ENSMUSP00000027634","principal1"]],"RefSeq":[["NM_007830","NP_031856","VALIDATED"]],"UCSC":["uc007cjf"],"SwissProt":["ACBP_MOUSE"]},{"UniProt":"Q4VWZ5","EnsemblGene":["ENSMUSG00000026385"],"EnsemblTrans":[["ENSMUST00000151708","ENSMUSP00000114705",""]],"RefSeq":[["NM_001037999","NP_001033088","VALIDAT…	(mmu03320)PPAR signaling pathway - Mus musculus (house mouse)	1.0	1.0	0.0	0.0	0.0	0.0	0.0	0.0	0.0	0.0	0.0	0.0	1.0	0.0	0.0	0.0	0.0	0.0	0.0	0.0
Rab29	226422	symbol	M. musculus	226422	M. musculus	Rab29	RAB29, member RAS oncogene family	Enables GTP binding activity. Involved in cilium assembly and protein localization to ciliary membrane. Acts upstream of or within Golgi organization. Located in Golgi apparatus and vesicle. Orthologous to human RAB29 (RAB29, member RAS oncogene family). [provided by Alliance of Genome Resources, Apr 2022]	GO:1901998 toxin transport;GO:1905279 regulation of retrograde transport, endosome to Golgi;GO:1903441 protein localization to ciliary membrane	GO:0042470 melanosome;GO:0048770 pigment granule;GO:0005801 cis-Golgi network	[GO:0003824] catalytic activity; [GO:0016787] hydrolase activity; [GO:0003924] GTPase activity; [GO:0043226] organelle; [GO:0005794] Golgi apparatus; [GO:0016192] vesicle-mediated transport; [GO:0008092] cytoskeletal protein binding; [GO:0023052] signaling; [GO:0007005] mitochondrion organization; [GO:0048856] anatomical structure development; [GO:0034330] cell junction organization; [GO:0030154]…	GO:0070840 dynein complex binding;GO:0019894 kinesin binding;GO:0019003 GDP binding		[IPR001806] Small GTPase; [IPR005225] Small GTP-binding protein domain; [IPR027417] P-loop containing nucleoside triphosphate hydrolase; [IPR030697] Ras-related protein Rab29/Rab38/Rab32			principal1					2	27	[{"UniProt":"E9QLQ7","EnsemblGene":["ENSMUSG00000026433"],"EnsemblTrans":[["ENSMUST00000027693","ENSMUSP00000027693","principal1"],["ENSMUST00000112386","ENSMUSP00000108005","principal1"]],"RefSeq":[["NM_144875","NP_659124","VALIDATED"]],"UCSC":["uc007cnv"],"SwissProt":["E9QLQ7_MOUSE"]}]		0.0	0.0	0.0	0.0	0.0	0.0	0.0	1.0	0.0	1.0	0.0	0.0	0.0	0.0	0.0	0.0	0.0	0.0	0.0	0.0
Fam129a	63913	gene_synonym	M. musculus	63913	M. musculus	Niban1	niban apoptosis regulator 1	Involved in regulation of cellular protein metabolic process and response to endoplasmic reticulum stress. Predicted to be located in cytosol and plasma membrane. Is expressed in several structures, including genitourinary system. Orthologous to human NIBAN1 (niban apoptosis regulator 1). [provided by Alliance of Genome Resources, Apr 2022]	GO:0045727 positive regulation of translation;GO:0034250 positive regulation of amide metabolic process;GO:0034976 response to endoplasmic reticulum stress	GO:0005829 cytosol;GO:0005886 plasma membrane;GO:0071944 cell periphery	[GO:0005829] cytosol; [GO:0005886] plasma membrane; [GO:0036211] protein modification process	GO:0003674 molecular_function		[IPR026088] Niban-like			principal1		MP:0002169 no abnormal phenotype detected; MP:0000266 abnormal heart morphology; MP:0000274 enlarged heart; MP:0000689 abnormal spleen morphology; MP:0001120 abnormal uterus morphology; MP:0004906 enlarged uterus; MP:0011496 abnormal head size; MP:0002060 abnormal skin morphology			1	27	[{"UniProt":"Q3UW53","EnsemblGene":["ENSMUSG00000026483"],"EnsemblTrans":[["ENSMUST00000148810","ENSMUSP00000115822","principal1"]],"RefSeq":[["NM_022018","NP_071301","VALIDATED"],["XM_006529776","XP_006529839","MODEL"]],"UCSC":["uc007cyz"],"SwissProt":["NIBA1_MOUSE"]}]		0.0	0.0	1.0	0.0	0.0	0.0	0.0	0.0	0.0	0.0	0.0	0.0	0.0	0.0	0.0	0.0	0.0	0.0	0.0	0.0
Ucma	68527	symbol	M. musculus	68527	M. musculus	Ucma	upper zone of growth plate and cartilage matrix associated	This gene encodes chondrocyte-specific, highly charged proteins that are abundantly expressed during the early stages of chondrogenesis. The encoded protein undergoes proteolytic processing to generate a mature protein that is secreted into the extracellular matrix. The glutamic acid residues in the encoded protein undergo gamma carboxylation in a vitamin K-dependent manner. Despite the implied r…	GO:0060392 negative regulation of SMAD protein signal transduction;GO:0060390 regulation of SMAD protein signal transduction;GO:0045668 negative regulation of osteoblast differentiation	GO:0031012 extracellular matrix;GO:0030312 external encapsulating structure;GO:0005794 Golgi apparatus	[GO:0030154] cell differentiation; [GO:0043226] organelle; [GO:0005794] Golgi apparatus; [GO:0005576] extracellular region; [GO:0005856] cytoskeleton; [GO:0031012] extracellular matrix; [GO:0030312] external encapsulating structure; [GO:0023052] signaling; [GO:0048856] anatomical structure development	GO:0036122 BMP binding;GO:0019955 cytokine binding;GO:0005515 protein binding		[IPR031386] Unique cartilage matrix-associated protein	yes		principal1					9	27	[{"UniProt":"Q14BU0","EnsemblGene":["ENSMUSG00000026668"],"EnsemblTrans":[["ENSMUST00000027978","ENSMUSP00000027978",""],["ENSMUST00000115010","ENSMUSP00000110662","principal1"],["ENSMUST00000167607","ENSMUSP00000126371",""],["ENSMUST00000195688","ENSMUSP00000141304",""]],"RefSeq":[["NM_001113558","NP_001107030","REVIEWED"],["NM_001165932","NP_001159404","REVIEWED"],["NM_001311208","NP_001298137"…		1.0	0.0	0.0	0.0	0.0	0.0	0.0	0.0	0.0	0.0	0.0	0.0	0.0	0.0	0.0	0.0	0.0	0.0	0.0	0.0
Gsn	227753	symbol	M. musculus	227753	M. musculus	Gsn	gelsolin	Enables phosphatidylinositol 3-kinase catalytic subunit binding activity. Involved in several processes, including actin filament capping; actin polymerization or depolymerization; and positive regulation of protein processing in phagocytic vesicle. Acts upstream of or within cellular response to interferon-gamma and vesicle-mediated transport. Located in lamellipodium and phagocytic vesicle. Col…	GO:1903906 regulation of plasma membrane raft polarization;GO:1903921 regulation of protein processing in phagocytic vesicle;GO:1903923 positive regulation of protein processing in phagocytic vesicle	GO:0097426 glial filament;GO:0030478 actin cap;GO:0002102 podosome	[GO:0008092] cytoskeletal protein binding; [GO:0043226] organelle; [GO:0005634] nucleus; [GO:0012501] programmed cell death; [GO:0005829] cytosol; [GO:0002376] immune system process; [GO:0098542] defense response to other organism; [GO:0005576] extracellular region; [GO:0005615] extracellular space; [GO:0005886] plasma membrane; [GO:0005856] cytoskeleton; [GO:0007010] cytoskeleton organization; […	GO:0036313 phosphatidylinositol 3-kinase catalytic subunit binding;GO:0045159 myosin II binding;GO:0043548 phosphatidylinositol 3-kinase binding		[IPR007122] Villin/Gelsolin; [IPR007123] Gelsolin-like domain; [IPR029006] ADF-H/Gelsolin-like domain superfamily	yes		principal1		MP:0011099 lethality throughout fetal growth and development, complete penetrance; MP:0002083 premature death; MP:0008396 abnormal osteoclast differentiation; MP:0000219 increased neutrophil cell number; MP:0001876 decreased inflammatory response; MP:0005508 abnormal skeleton morphology; MP:0005606 increased bleeding time; MP:0008719 impaired neutrophil recruitment; MP:0000218 increased leukocyte…	(Human)OMIM ID:105120 Amyloidosis, finnish type	(Human)DOID:0050637 Finnish type amyloidosis	48	139	[{"UniProt":"P13020","EnsemblGene":["ENSMUSG00000026879"],"EnsemblTrans":[["ENSMUST00000028239","ENSMUSP00000028239",""],["ENSMUST00000201185","ENSMUSP00000144561","principal1"]],"RefSeq":[["NM_146120","NP_666232","VALIDATED"]],"UCSC":["uc008jkc"],"SwissProt":["GELS_MOUSE"]},{"UniProt":"Q6PAC1","RefSeq":[["NM_001206367","NP_001193296","VALIDATED"],["NM_001206368","NP_001193297","VALIDATED"],["NM_…	(mmu04666)Fc gamma R-mediated phagocytosis - Mus musculus (house mouse); (mmu05203)Viral carcinogenesis - Mus musculus (house mouse); (mmu04810)Regulation of actin cytoskeleton - Mus musculus (house mouse)	0.0	0.0	0.0	0.0	0.0	0.0	1.0	0.0	0.0	1.0	1.0	0.0	0.0	0.0	0.0	1.0	1.0	0.0	0.0	1.0
Dapl1	76747	symbol	M. musculus	76747	M. musculus	Dapl1	death associated protein-like 1	Predicted to enable death domain binding activity. Predicted to be involved in apoptotic signaling pathway; cellular response to amino acid starvation; and negative regulation of autophagy. Predicted to act upstream of or within apoptotic process and cell differentiation. Is expressed in cap mesenchyme; eye; integumental system; and tongue epithelium. Orthologous to human DAPL1 (death associated …	GO:2001186 negative regulation of CD8-positive, alpha-beta T cell activation;GO:2001185 regulation of CD8-positive, alpha-beta T cell activation;GO:0046636 negative regulation of alpha-beta T cell activation	GO:0005575 cellular_component	[GO:0030154] cell differentiation; [GO:0012501] programmed cell death; [GO:0023052] signaling; [GO:0045182] translation regulator activity; [GO:0006914] autophagy; [GO:0002376] immune system process; [GO:0007155] cell adhesion	GO:0070513 death domain binding;GO:0019904 protein domain specific binding;GO:0005515 protein binding		[IPR024130] DAP1/DAPL1			principal1	(Human)yes	MP:0000351 increased cell proliferation; MP:0005549 retina pigment epithelium hyperplasia			4	20	[{"UniProt":"Q9D757","EnsemblGene":["ENSMUSG00000026989"],"EnsemblTrans":[["ENSMUST00000028369","ENSMUSP00000028369","principal1"]],"RefSeq":[["NM_029723","NP_083999","VALIDATED"]],"UCSC":["uc008jti"],"SwissProt":["DAPL1_MOUSE"]}]		0.0	0.0	0.0	0.0	0.0	0.0	0.0	0.0	0.0	0.0	0.0	0.0	0.0	0.0	0.0	0.0	0.0	0.0	0.0	0.0
Ube2l6	56791	symbol	M. musculus	56791	M. musculus	Ube2l6	ubiquitin-conjugating enzyme E2L 6	Enables ISG15 transferase activity. Acts upstream of or within ISG15-protein conjugation and modification-dependent protein catabolic process. Predicted to be part of ubiquitin ligase complex. Predicted to be active in nucleus. Is expressed in liver. Orthologous to human UBE2L6 (ubiquitin conjugating enzyme E2 L6). [provided by Alliance of Genome Resources, Apr 2022]	GO:0032020 ISG15-protein conjugation;GO:0000209 protein polyubiquitination;GO:0016567 protein ubiquitination	GO:0000151 ubiquitin ligase complex;GO:1990234 transferase complex;GO:0140535 intracellular protein-containing complex	[GO:0003824] catalytic activity; [GO:0016740] transferase activity; [GO:0043226] organelle; [GO:0005634] nucleus; [GO:0036211] protein modification process; [GO:0140096] catalytic activity, acting on a protein; [GO:0030163] protein catabolic process; [GO:0002376] immune system process; [GO:0098542] defense response to other organism	GO:0042296 ISG15 transferase activity;GO:0061631 ubiquitin conjugating enzyme activity;GO:0061650 ubiquitin-like protein conjugating enzyme activity		[IPR000608] Ubiquitin-conjugating enzyme E2; [IPR016135] Ubiquitin-conjugating enzyme/RWD-like; [IPR023313] Ubiquitin-conjugating enzyme, active site			principal1					2	22	[{"UniProt":"Q9QZU9","EnsemblGene":["ENSMUSG00000027078"],"EnsemblTrans":[["ENSMUST00000102642","ENSMUSP00000099702","principal1"]],"RefSeq":[["NM_019949","NP_064333","VALIDATED"]],"UCSC":["uc012byn"],"SwissProt":["UB2L6_MOUSE"]}]	(mmu04120)Ubiquitin mediated proteolysis - Mus musculus (house mouse); (mmu05012)Parkinson disease - Mus musculus (house mouse); (mmu05022)Pathways of neurodegeneration - multiple diseases - Mus musculus (house mouse)	0.0	0.0	0.0	0.0	0.0	0.0	0.0	0.0	0.0	0.0	0.0	0.0	0.0	0.0	0.0	0.0	0.0	0.0	0.0	0.0
Tcp11l1	320554	symbol	M. musculus	320554	M. musculus	Tcp11l1	t-complex 11 like 1	Predicted to be involved in signal transduction. Predicted to be located in microtubule. Orthologous to human TCP11L1 (t-complex 11 like 1). [provided by Alliance of Genome Resources, Apr 2022]	GO:0007165 signal transduction;GO:0023052 signaling;GO:0007154 cell communication	GO:0005874 microtubule;GO:0099513 polymeric cytoskeletal fiber;GO:0099512 supramolecular fiber	[GO:0023052] signaling; [GO:0043226] organelle; [GO:0005856] cytoskeleton	GO:0003674 molecular_function		[IPR008862] T-complex 11			principal1					(Human)1	14	[{"UniProt":"Q8BTG3","EnsemblGene":["ENSMUSG00000027175"],"EnsemblTrans":[["ENSMUST00000028597","ENSMUSP00000028597","principal1"],["ENSMUST00000111118","ENSMUSP00000106747","principal1"]],"RefSeq":[["NM_177190","NP_796164","PROVISIONAL"],["XM_006499734","XP_006499797","MODEL"]],"UCSC":["uc008lkb"],"SwissProt":["T11L1_MOUSE"]}]		0.0	0.0	0.0	0.0	0.0	0.0	0.0	0.0	0.0	0.0	0.0	0.0	0.0	0.0	0.0	0.0	0.0	0.0	0.0	0.0
Fbn1	14118	symbol	M. musculus	14118	M. musculus	Fbn1	fibrillin 1	This gene encodes a member of the fibrillin family of proteins. The encoded preproprotein is proteolytically processed to generate two proteins including the extracellular matrix component fibrillin-1 and the protein hormone asprosin. Fibrillin-1 is an extracellular matrix glycoprotein that serves as a structural component of calcium-binding microfibrils. Asprosin, secreted by white adipose tissu…	GO:0034199 activation of protein kinase A activity;GO:0035582 sequestering of BMP in extracellular matrix;GO:0035583 sequestering of TGFbeta in extracellular matrix	GO:0001527 microfibril;GO:0005604 basement membrane;GO:0062023 collagen-containing extracellular matrix	[GO:0005975] carbohydrate metabolic process; [GO:0048856] anatomical structure development; [GO:0005576] extracellular region; [GO:0005615] extracellular space; [GO:0031012] extracellular matrix; [GO:0030312] external encapsulating structure; [GO:0002376] immune system process; [GO:0030154] cell differentiation; [GO:0098772] molecular function regulator activity; [GO:0048018] receptor ligand acti…	GO:0005179 hormone activity;GO:0005201 extracellular matrix structural constituent;GO:0005178 integrin binding		[IPR000152] EGF-type aspartate/asparagine hydroxylation site; [IPR000742] EGF-like domain; [IPR001881] EGF-like calcium-binding domain; [IPR009030] Growth factor receptor cysteine-rich domain superfamily; [IPR017878] TB domain; [IPR018097] EGF-like calcium-binding, conserved site; [IPR024731] EGF domain; [IPR026823] Complement Clr-like EGF domain; [IPR036773] TGF-beta binding (TB) domain superfam…	yes		principal1		MP:0011098 embryonic lethality during organogenesis, complete penetrance; MP:0000160 kyphosis; MP:0001614 abnormal blood vessel morphology; MP:0011092 embryonic lethality, complete penetrance; MP:0000163 abnormal cartilage morphology; MP:0001505 hunched posture; MP:0002083 premature death; MP:0011110 preweaning lethality, incomplete penetrance; MP:0001954 respiratory distress; MP:0003141 cardiac …	OMIM ID:154700 Marfan syndrome;OMIM ID:181750 Scleroderma, familial progressive;OMIM ID:277600 Weill-marchesani syndrome 1;OMIM ID:608328 Weill-marchesani syndrome 2;OMIM ID:613195 Weill-marchesani syndrome 4;OMIM ID:614819 Weill-marchesani syndrome 3	DOID:114 heart disease;DOID:14323 Marfan syndrome;DOID:418 systemic scleroderma;DOID:0050475 Weill-Marchesani syndrome	70	373	[{"UniProt":"Q61554","EnsemblGene":["ENSMUSG00000027204"],"EnsemblTrans":[["ENSMUST00000028633","ENSMUSP00000028633","principal1"],["ENSMUST00000103234","ENSMUSP00000099524","principal1"]],"RefSeq":[["NM_007993","NP_032019","REVIEWED"],["XM_006498747","XP_006498810","MODEL"]],"UCSC":["uc008mco"],"SwissProt":["FBN1_MOUSE"]}]	(mmu04350)TGF-beta signaling pathway - Mus musculus (house mouse)	1.0	0.0	1.0	0.0	0.0	0.0	0.0	0.0	0.0	1.0	1.0	0.0	0.0	0.0	1.0	0.0	0.0	0.0	1.0	0.0
Necab3	56846	symbol	M. musculus	56846	M. musculus	Necab3	N-terminal EF-hand calcium binding protein 3	Predicted to enable calcium ion binding activity. Predicted to be involved in protein metabolic process and regulation of amyloid precursor protein biosynthetic process. Located in Golgi cis cisterna and endoplasmic reticulum. Is expressed in brain; dorsal root ganglion; and spinal cord. Orthologous to human NECAB3 (N-terminal EF-hand calcium binding protein 3). [provided by Alliance of Genome Re…	GO:0042984 regulation of amyloid precursor protein biosynthetic process;GO:0010559 regulation of glycoprotein biosynthetic process;GO:1903018 regulation of glycoprotein metabolic process	GO:0000137 Golgi cis cisterna;GO:0031985 Golgi cisterna;GO:0005795 Golgi stack	[GO:0043226] organelle; [GO:0005794] Golgi apparatus; [GO:0005783] endoplasmic reticulum; [GO:1901135] carbohydrate derivative metabolic process	GO:0005509 calcium ion binding;GO:0046872 metal ion binding;GO:0043169 cation binding		[IPR002048] EF-hand domain; [IPR007138] Antibiotic biosynthesis monooxygenase domain; [IPR011008] Dimeric alpha-beta barrel; [IPR011992] EF-hand domain pair; [IPR018247] EF-Hand 1, calcium-binding site; [IPR039862] N-terminal EF-hand calcium binding protein 1/2/3			principal1					3	17	[{"UniProt":"Q9D6J4","EnsemblGene":["ENSMUSG00000027489"],"EnsemblTrans":[["ENSMUST00000000895","ENSMUSP00000000895","principal1"],["ENSMUST00000109716","ENSMUSP00000105338",""]],"RefSeq":[["NM_021546","NP_067521","VALIDATED"]],"UCSC":["uc008njh","uc008nji"],"SwissProt":["NECA3_MOUSE"]}]		0.0	0.0	0.0	0.0	0.0	0.0	0.0	0.0	0.0	0.0	1.0	0.0	0.0	0.0	0.0	0.0	0.0	0.0	0.0	0.0
Hmgcs2	15360	symbol	M. musculus	15360	M. musculus	Hmgcs2	3-hydroxy-3-methylglutaryl-Coenzyme A synthase 2	Enables hydroxymethylglutaryl-CoA synthase activity. Predicted to be involved in acetyl-CoA metabolic process; farnesyl diphosphate biosynthetic process, mevalonate pathway; and ketone body biosynthetic process. Predicted to act upstream of or within cholesterol biosynthetic process. Located in mitochondrion. Is expressed in several structures, including alimentary system; cardiovascular system; …	GO:0010142 farnesyl diphosphate biosynthetic process, mevalonate pathway;GO:1902767 isoprenoid biosynthetic process via mevalonate;GO:0045337 farnesyl diphosphate biosynthetic process	GO:0005759 mitochondrial matrix;GO:0005743 mitochondrial inner membrane;GO:0019866 organelle inner membrane	[GO:0006629] lipid metabolic process; [GO:0003824] catalytic activity; [GO:0016740] transferase activity; [GO:1901135] carbohydrate derivative metabolic process; [GO:0006790] sulfur compound metabolic process; [GO:0055086] nucleobase-containing small molecule metabolic process; [GO:0043226] organelle; [GO:0005739] mitochondrion; [GO:0006091] generation of precursor metabolites and energy; [GO:004…	GO:0004421 hydroxymethylglutaryl-CoA synthase activity;GO:0046912 acyltransferase activity, acyl groups converted into alkyl on transfer;GO:0016746 acyltransferase activity		[IPR000590] Hydroxymethylglutaryl-coenzyme A synthase, active site; [IPR010122] Hydroxymethylglutaryl-CoA synthase, eukaryotic; [IPR013528] Hydroxymethylglutaryl-coenzyme A synthase, N-terminal; [IPR013746] Hydroxymethylglutaryl-coenzyme A synthase, C-terminal domain; [IPR016039] Thiolase-like			principal1		MP:0005202 lethargy; MP:0011086 postnatal lethality, incomplete penetrance; MP:0003961 decreased lean body mass; MP:0001262 decreased body weight; MP:0000603 pale liver; MP:0008489 slow postnatal weight gain; MP:0002628 hepatic steatosis; MP:0000599 enlarged liver; MP:0002981 increased liver weight; MP:0005455 increased susceptibility to weight gain; MP:0009355 increased liver triglyceride level;…	OMIM ID:605911 3-hydroxy-3-methylglutaryl-coa synthase-2 deficiency	DOID:0081168 HMG-CoA synthase 2 deficiency	7	68	[{"UniProt":"P54869","EnsemblGene":["ENSMUSG00000027875"],"EnsemblTrans":[["ENSMUST00000090746","ENSMUSP00000088249","principal1"],["ENSMUST00000120541","ENSMUSP00000113296","principal1"]],"RefSeq":[["NM_008256","NP_032282","VALIDATED"]],"UCSC":["uc008qpr"],"SwissProt":["HMCS2_MOUSE"]}]	(mmu00900)Terpenoid backbone biosynthesis - Mus musculus (house mouse); (mmu00650)Butanoate metabolism - Mus musculus (house mouse); (mmu00280)Valine, leucine and isoleucine degradation - Mus musculus (house mouse)	0.0	0.0	0.0	0.0	0.0	0.0	0.0	0.0	0.0	0.0	0.0	0.0	0.0	0.0	0.0	0.0	0.0	0.0	0.0	0.0
Vcam1	22329	symbol	M. musculus	22329	M. musculus	Vcam1	vascular cell adhesion molecule 1	Predicted to enable integrin binding activity and primary amine oxidase activity. Acts upstream of or within several processes, including cellular response to glucose stimulus; chorio-allantoic fusion; and heterophilic cell-cell adhesion via plasma membrane cell adhesion molecules. Located in apical plasma membrane. Is expressed in several structures, including brain; embryo mesenchyme; extraembr…	GO:0060945 cardiac neuron differentiation;GO:0140039 cell-cell adhesion in response to extracellular stimulus;GO:0061032 visceral serous pericardium development	GO:0071065 alpha9-beta1 integrin-vascular cell adhesion molecule-1 complex;GO:0002102 podosome;GO:0030175 filopodium	[GO:0007155] cell adhesion; [GO:0016491] oxidoreductase activity; [GO:0003824] catalytic activity; [GO:0098631] cell adhesion mediator activity; [GO:0006954] inflammatory response; [GO:0023052] signaling; [GO:0002376] immune system process; [GO:0048870] cell motility; [GO:0048856] anatomical structure development; [GO:0030154] cell differentiation; [GO:0043226] organelle; [GO:0005856] cytoskeleto…	GO:0008131 primary amine oxidase activity;GO:0016641 oxidoreductase activity, acting on the CH-NH2 group of donors, oxygen as acceptor;GO:0016638 oxidoreductase activity, acting on the CH-NH2 group of donors		[IPR003598] Immunoglobulin subtype 2; [IPR003599] Immunoglobulin subtype; [IPR003987] Intercellular adhesion molecule/vascular cell adhesion molecule, N-terminal; [IPR003989] Vascular cell adhesion molecule-1; [IPR007110] Immunoglobulin-like domain; [IPR008424] Immunoglobulin C2-set; [IPR013098] Immunoglobulin I-set; [IPR013151] Immunoglobulin; [IPR013783] Immunoglobulin-like fold; [IPR036179] Im…	(Human)yes	(Human)yes	principal1	yes	MP:0001698 decreased embryo size; MP:0011098 embryonic lethality during organogenesis, complete penetrance; MP:0011101 prenatal lethality, incomplete penetrance; MP:0002190 disorganized myocardium; MP:0005329 abnormal myocardium layer morphology; MP:0011100 preweaning lethality, complete penetrance; MP:0001726 abnormal allantois morphology; MP:0002086 abnormal extraembryonic tissue morphology; MP…		(Human)DOID:77 gastrointestinal system disease	150	360	[{"UniProt":"Q3UPN1","EnsemblGene":["ENSMUSG00000027962"],"EnsemblTrans":[["ENSMUST00000029574","ENSMUSP00000029574","principal1"]],"RefSeq":[["NM_011693","NP_035823","VALIDATED"]],"UCSC":["uc008rbx"],"SwissProt":["Q3UPN1_MOUSE"]}]	(mmu05143)African trypanosomiasis - Mus musculus (house mouse); (mmu05144)Malaria - Mus musculus (house mouse); (mmu04933)AGE-RAGE signaling pathway in diabetic complications - Mus musculus (house mouse)	0.0	0.0	1.0	0.0	1.0	0.0	0.0	0.0	0.0	0.0	0.0	1.0	0.0	1.0	0.0	0.0	0.0	0.0	1.0	0.0
Bdh2	69772	symbol	M. musculus	69772	M. musculus	Bdh2	3-hydroxybutyrate dehydrogenase, type 2	Enables oxidoreductase activity, acting on the CH-CH group of donors, NAD or NADP as acceptor. Involved in iron ion homeostasis and siderophore biosynthetic process. Predicted to be located in cytosol. Predicted to be active in cytoplasm. Is expressed in several structures, including alimentary system; cranium; ear; genitourinary system; and respiratory system. Orthologous to human BDH2 (3-hydrox…	GO:0009237 siderophore metabolic process;GO:0019290 siderophore biosynthetic process;GO:0006880 intracellular sequestering of iron ion	GO:0005829 cytosol;GO:0005737 cytoplasm;GO:0005622 intracellular anatomical structure	[GO:0016491] oxidoreductase activity; [GO:0003824] catalytic activity; [GO:0006629] lipid metabolic process; [GO:0048856] anatomical structure development; [GO:0030154] cell differentiation; [GO:0005829] cytosol; [GO:0055065] metal ion homeostasis	GO:0016617 4-oxoproline reductase activity;GO:0003858 3-hydroxybutyrate dehydrogenase activity;GO:0016628 oxidoreductase activity, acting on the CH-CH group of donors, NAD or NADP as acceptor		[IPR002347] Short-chain dehydrogenase/reductase SDR; [IPR020904] Short-chain dehydrogenase/reductase, conserved site; [IPR036291] NAD(P)-binding domain superfamily			principal1		MP:0005561 increased mean corpuscular hemoglobin			3	24	[{"UniProt":"Q8JZV9","EnsemblGene":["ENSMUSG00000028167"],"EnsemblTrans":[["ENSMUST00000029817","ENSMUSP00000029817","principal1"]],"RefSeq":[["NM_027208","NP_081484","VALIDATED"]],"UCSC":["uc008rla"],"SwissProt":["DHRS6_MOUSE"]},{"UniProt":"G3UWD3","EnsemblGene":["ENSMUSG00000028167"],"EnsemblTrans":[["ENSMUST00000120397","ENSMUSP00000112683",""]],"RefSeq":[["NM_001172055","NP_001165526","VALIDA…		0.0	0.0	0.0	0.0	0.0	0.0	1.0	0.0	0.0	0.0	0.0	0.0	0.0	0.0	0.0	0.0	0.0	0.0	0.0	0.0
Ccn1	16007	symbol	M. musculus	16007	M. musculus	Ccn1	cellular communication network factor 1	Enables extracellular matrix binding activity and integrin binding activity. Acts upstream of or within several processes, including circulatory system development; positive regulation of hydrolase activity; and regulation of apoptotic process. Located in collagen-containing extracellular matrix. Is expressed in several structures, including brain; cardiovascular system; embryo mesenchyme; sensor…	GO:0002041 intussusceptive angiogenesis;GO:2000307 regulation of tumor necrosis factor (ligand) superfamily member 11 production;GO:2000309 positive regulation of tumor necrosis factor (ligand) superfamily member 11 production	GO:0062023 collagen-containing extracellular matrix;GO:0031012 extracellular matrix;GO:0030312 external encapsulating structure	[GO:0005576] extracellular region; [GO:0023052] signaling; [GO:0012501] programmed cell death; [GO:0006351] DNA-templated transcription; [GO:0006355] regulation of DNA-templated transcription; [GO:0030154] cell differentiation; [GO:0007155] cell adhesion; [GO:0036211] protein modification process; [GO:0030198] extracellular matrix organization; [GO:0048856] anatomical structure development; [GO:0…	GO:0050840 extracellular matrix binding;GO:0019838 growth factor binding;GO:0005178 integrin binding		[IPR000867] Insulin-like growth factor-binding protein, IGFBP; [IPR000884] Thrombospondin type-1 (TSP1) repeat; [IPR001007] VWFC domain; [IPR006207] Cystine knot, C-terminal; [IPR006208] Glycoprotein hormone subunit beta; [IPR009030] Growth factor receptor cysteine-rich domain superfamily; [IPR012395] IGFBP-related, CNN; [IPR017891] Insulin-like growth factor binding protein, N-terminal, Cys-rich…	yes		principal1		MP:0006043 decreased apoptosis; MP:0004787 abnormal dorsal aorta morphology; MP:0008803 abnormal placental labyrinth vasculature morphology; MP:0011087 neonatal lethality, complete penetrance; MP:0001711 abnormal placenta morphology; MP:0009657 failure of chorioallantoic fusion; MP:0001914 hemorrhage; MP:0002191 abnormal artery morphology; MP:0000267 abnormal heart development; MP:0004068 dilated…	OMIM ID:108800 Atrial septal defect 1;OMIM ID:606215 Atrioventricular septal defect;OMIM ID:614430 Atrioventricular septal defect 4;OMIM ID:614474 Atrioventricular septal defect 5	DOID:0110106 atrial heart septal defect 1;DOID:0050651 atrioventricular septal defect	81	172	[{"UniProt":"P18406","EnsemblGene":["ENSMUSG00000028195"],"EnsemblTrans":[["ENSMUST00000029846","ENSMUSP00000029846","principal1"]],"RefSeq":[["NM_010516","NP_034646","VALIDATED"]],"UCSC":["uc008rqq"],"SwissProt":["CCN1_MOUSE"]},{"UniProt":"Q3TX21","RefSeq":[["NM_010516","NP_034646","VALIDATED"]],"SwissProt":["Q3TX21_MOUSE"]}]		1.0	0.0	1.0	0.0	0.0	1.0	0.0	0.0	1.0	0.0	0.0	1.0	0.0	0.0	0.0	0.0	0.0	1.0	1.0	0.0
Faxc	76132	symbol	M. musculus	76132	M. musculus	Faxc	failed axon connections homolog	Predicted to be located in membrane. Predicted to be integral component of membrane. Predicted to be active in cytoplasm. Orthologous to human FAXC (failed axon connections homolog, metaxin like GST domain containing). [provided by Alliance of Genome Resources, Apr 2022]	GO:0008150 biological_process	GO:0016020 membrane;GO:0005737 cytoplasm;GO:0005622 intracellular anatomical structure		GO:0003674 molecular_function		[IPR012336] Thioredoxin-like fold; [IPR026928] FAX/IsoI-like; [IPR033468] Metaxin, glutathione S-transferase domain; [IPR036249] Thioredoxin-like superfamily; [IPR036282] Glutathione S-transferase, C-terminal domain superfamily; [IPR040079] Glutathione transferase family; [IPR045796] Failed axon connections homolog, N-terminal domain		yes	principal1		MP:0011100 preweaning lethality, complete penetrance; MP:0001402 decreased locomotor activity				13	[{"UniProt":"Q3UMF9","EnsemblGene":["ENSMUSG00000028246"],"EnsemblTrans":[["ENSMUST00000029908","ENSMUSP00000029908","principal1"]],"RefSeq":[["NM_175234","NP_780443","VALIDATED"]],"UCSC":["uc008sdl"],"SwissProt":["FAXC_MOUSE"]}]		0.0	0.0	0.0	0.0	0.0	0.0	0.0	0.0	0.0	0.0	0.0	0.0	0.0	0.0	0.0	0.0	0.0	0.0	0.0	0.0
Gbp3	55932	symbol	M. musculus	55932	M. musculus	Gbp3	guanylate binding protein 3	Predicted to enable GTP binding activity; GTPase activity; and protein homodimerization activity. Acts upstream of or within adhesion of symbiont to host; cellular response to interferon-beta; and defense response to other organism. Located in cytoplasmic vesicle; cytosol; and symbiont-containing vacuole membrane. Orthologous to human GBP4 (guanylate binding protein 4) and GBP7 (guanylate binding…	GO:0034345 negative regulation of type III interferon production;GO:0034344 regulation of type III interferon production;GO:0140639 positive regulation of pyroptosis	GO:0018995 host cellular component;GO:0020003 symbiont-containing vacuole;GO:0020005 symbiont-containing vacuole membrane	[GO:0003824] catalytic activity; [GO:0016787] hydrolase activity; [GO:0003924] GTPase activity; [GO:0043226] organelle; [GO:0005634] nucleus; [GO:0005829] cytosol; [GO:0002376] immune system process; [GO:0098542] defense response to other organism; [GO:0005794] Golgi apparatus; [GO:0005886] plasma membrane; [GO:0031410] cytoplasmic vesicle; [GO:0012501] programmed cell death; [GO:0005576] extrace…	GO:0003924 GTPase activity;GO:0005525 GTP binding;GO:0019001 guanyl nucleotide binding		[IPR015894] Guanylate-binding protein, N-terminal; [IPR027417] P-loop containing nucleoside triphosphate hydrolase; [IPR030386] GB1/RHD3-type guanine nucleotide-binding (G) domain; [IPR003191] Guanylate-binding protein/Atlastin, C-terminal; [IPR036543] Guanylate-binding protein, C-terminal domain superfamily; [IPR037684] Guanylate-binding protein, C-terminal			principal1		(Human)MP:0010768 mortality/aging			2	26	[{"UniProt":"Q61107","EnsemblGene":["ENSMUSG00000028268"],"EnsemblTrans":[["ENSMUST00000029935","ENSMUSP00000029935","principal1"],["ENSMUST00000106221","ENSMUSP00000101828","principal1"],["ENSMUST00000106222","ENSMUSP00000101829","principal1"]],"RefSeq":[["NM_001289492","NP_001276421","VALIDATED"],["NM_001289493","NP_001276422","VALIDATED"],["NM_018734","NP_061204","VALIDATED"],["XM_006501721","…	(mmu04621)NOD-like receptor signaling pathway - Mus musculus (house mouse)	0.0	0.0	0.0	0.0	0.0	0.0	0.0	0.0	0.0	0.0	0.0	0.0	0.0	0.0	0.0	0.0	0.0	0.0	0.0	0.0
Wdr31	71354	symbol	M. musculus	71354	M. musculus	Wdr31	WD repeat domain 31	Is expressed in several structures, including alimentary system; brain ventricle and choroid plexus; genitourinary system; lung; and olfactory epithelium. Orthologous to human WDR31 (WD repeat domain 31). [provided by Alliance of Genome Resources, Apr 2022]	GO:0008150 biological_process	GO:0005575 cellular_component		GO:0003674 molecular_function		[IPR001680] WD40 repeat; [IPR015943] WD40/YVTN repeat-like-containing domain superfamily; [IPR019775] WD40 repeat, conserved site; [IPR020472] G-protein beta WD-40 repeat; [IPR036322] WD40-repeat-containing domain superfamily; [IPR040066] WD repeat-containing protein 31			principal4					(Human)2	13	[{"UniProt":"Q9JHB4","EnsemblGene":["ENSMUSG00000028391"],"EnsemblTrans":[["ENSMUST00000030087","ENSMUSP00000030087","principal4"],["ENSMUST00000107452","ENSMUSP00000103076","alternative1"],["ENSMUST00000120095","ENSMUSP00000112719","principal4"]],"RefSeq":[["NM_001290521","NP_001277450","VALIDATED"],["NM_001290522","NP_001277451","VALIDATED"],["NM_023597","NP_076086","VALIDATED"],["XM_006538254"…		0.0	0.0	0.0	0.0	0.0	0.0	0.0	0.0	0.0	0.0	0.0	0.0	0.0	0.0	0.0	0.0	0.0	0.0	0.0	0.0
Pdpn	14726	symbol	M. musculus	14726	M. musculus	Pdpn	podoplanin	Predicted to enable chaperone binding activity; chemokine binding activity; and signaling receptor binding activity. Involved in several processes, including lymph node development; lymphatic endothelial cell fate commitment; and positive regulation of platelet aggregation. Acts upstream of or within several processes, including lung alveolus development; lymphangiogenesis; and prostaglandin meta…	GO:0060838 lymphatic endothelial cell fate commitment;GO:1904328 regulation of myofibroblast contraction;GO:0060839 endothelial cell fate commitment	GO:0061851 leading edge of lamellipodium;GO:0031258 lamellipodium membrane;GO:0097197 tetraspanin-enriched microdomain	[GO:0043226] organelle; [GO:0005739] mitochondrion; [GO:0048856] anatomical structure development; [GO:0005829] cytosol; [GO:0005886] plasma membrane; [GO:0031410] cytoplasmic vesicle; [GO:0007155] cell adhesion; [GO:0023052] signaling; [GO:0048870] cell motility; [GO:0000278] mitotic cell cycle; [GO:0012501] programmed cell death; [GO:0006629] lipid metabolic process; [GO:0030154] cell different…	GO:0019956 chemokine binding;GO:0019955 cytokine binding;GO:0051087 protein-folding chaperone binding				yes	principal1	yes	MP:0005202 lethargy; MP:0011110 preweaning lethality, incomplete penetrance; MP:0011088 neonatal lethality, incomplete penetrance; MP:0005329 abnormal myocardium layer morphology; MP:0011087 neonatal lethality, complete penetrance; MP:0001879 abnormal lymphatic vessel morphology; MP:0001175 abnormal lung morphology; MP:0000267 abnormal heart development; MP:0001284 absent vibrissae; MP:0001953 re…			77	375	[{"UniProt":"A8Y5F6","EnsemblGene":["ENSMUSG00000028583"],"EnsemblTrans":[["ENSMUST00000119654","ENSMUSP00000113776","principal1"]],"RefSeq":[["NM_001290822","NP_001277751","VALIDATED"]],"UCSC":["uc056zyi"],"SwissProt":["A8Y5F6_MOUSE"]},{"UniProt":"Q62011","EnsemblGene":["ENSMUSG00000028583"],"EnsemblTrans":[["ENSMUST00000030317","ENSMUSP00000030317",""]],"RefSeq":[["NM_001290822","NP_001277751",…		0.0	0.0	0.0	0.0	0.0	1.0	0.0	0.0	0.0	1.0	0.0	1.0	0.0	1.0	1.0	1.0	0.0	0.0	1.0	1.0
Col9a2	12840	symbol	M. musculus	12840	M. musculus	Col9a2	collagen, type IX, alpha 2	Predicted to be an extracellular matrix structural constituent. Predicted to be involved in extracellular matrix organization. Located in collagen-containing extracellular matrix. Is expressed in several structures, including cap mesenchyme; central nervous system; limb mesenchyme; sensory organ; and skeleton. Human ortholog(s) of this gene implicated in Stickler syndrome; multiple epiphyseal dys…	GO:0030198 extracellular matrix organization;GO:0045229 external encapsulating structure organization;GO:0043062 extracellular structure organization	GO:0005594 collagen type IX trimer;GO:0005593 FACIT collagen trimer;GO:0005581 collagen trimer	(Human)[GO:0005576] extracellular region; [GO:0005615] extracellular space; [GO:0005198] structural molecule activity; [GO:0030198] extracellular matrix organization; [GO:0031012] extracellular matrix; [GO:0030312] external encapsulating structure; [GO:0043226] organelle; [GO:0005783] endoplasmic reticulum; [GO:0048856] anatomical structure development	GO:0030020 extracellular matrix structural constituent conferring tensile strength;GO:0005201 extracellular matrix structural constituent;GO:0005198 structural molecule activity		[IPR008160] Collagen triple helix repeat	(Human)yes		principal1		MP:0009142 decreased prepulse inhibition; MP:0005296 abnormal humerus morphology; MP:0002932 abnormal joint morphology; MP:0002764 short tibia; MP:0000558 abnormal tibia morphology; MP:0002102 abnormal ear morphology; MP:0004738 abnormal auditory brainstem response; MP:0004509 abnormal pelvic girdle bone morphology; MP:0000559 abnormal femur morphology; MP:0000745 tremors; MP:0001402 decreased lo…	(Human)OMIM ID:614284 Stickler syndrome, type v	(Human)DOID:0070298 multiple epiphyseal dysplasia 2;DOID:2256 osteochondrodysplasia;DOID:0080046 Stickler syndrome	1	37	[{"UniProt":"I7HJR1","EnsemblGene":["ENSMUSG00000028626"],"EnsemblTrans":[["ENSMUST00000030372","ENSMUSP00000030372","principal1"]],"RefSeq":[["NM_007741","NP_031767","VALIDATED"]],"UCSC":["uc008unx"],"SwissProt":["I7HJR1_MOUSE"]}]	(mmu04512)ECM-receptor interaction - Mus musculus (house mouse); (mmu04974)Protein digestion and absorption - Mus musculus (house mouse); (mmu04510)Focal adhesion - Mus musculus (house mouse)	1.0	0.0	0.0	0.0	0.0	0.0	0.0	0.0	0.0	0.0	0.0	0.0	0.0	0.0	0.0	0.0	0.0	0.0	0.0	0.0
Edn2	13615	symbol	M. musculus	13615	M. musculus	Edn2	endothelin 2	This gene encodes a member of the endothelin family of peptides. The encoded preproprotein undergoes proteolytic processing to generate a potent vasoconstrictive peptide. This gene is abundantly expressed in the gastrointestinal tract, strongly induced in photorecepteror cells in retinal diseases and injury, and produced by microglia and macrophages in the early stages of glaucoma. Mice lacking t…	GO:0009932 cell tip growth;GO:0001543 ovarian follicle rupture;GO:0014826 vein smooth muscle contraction	GO:0005615 extracellular space;GO:0005576 extracellular region;GO:0110165 cellular anatomical entity	[GO:0005576] extracellular region; [GO:0003013] circulatory system process; [GO:0048856] anatomical structure development; [GO:0030154] cell differentiation; [GO:0002376] immune system process; [GO:0005615] extracellular space; [GO:0098772] molecular function regulator activity; [GO:0048018] receptor ligand activity; [GO:0023052] signaling; [GO:0048870] cell motility; [GO:0055065] metal ion homeo…	GO:0031708 endothelin B receptor binding;GO:0031705 bombesin receptor binding;GO:0071855 neuropeptide receptor binding		[IPR001928] Endothelin-like toxin; [IPR019764] Endothelin-like toxin, conserved site; [IPR020475] Endothelin	yes		principal1		MP:0005039 hypoxia; MP:0009763 increased susceptibility to induced morbidity/mortality; MP:0002083 premature death; MP:0011086 postnatal lethality, incomplete penetrance; MP:0011100 preweaning lethality, complete penetrance; MP:0011085 postnatal lethality, complete penetrance; MP:0001265 decreased body size; MP:0001262 decreased body weight; MP:0001732 postnatal growth retardation; MP:0005565 inc…		(Human)DOID:10763 hypertension	18	45	[{"UniProt":"P22389","EnsemblGene":["ENSMUSG00000028635"],"EnsemblTrans":[["ENSMUST00000030384","ENSMUSP00000030384","principal1"]],"RefSeq":[["NM_007902","NP_031928","REVIEWED"]],"UCSC":["uc008unb"],"SwissProt":["EDN2_MOUSE"]}]	(mmu04924)Renin secretion - Mus musculus (house mouse); (mmu04270)Vascular smooth muscle contraction - Mus musculus (house mouse); (mmu04024)cAMP signaling pathway - Mus musculus (house mouse)	0.0	0.0	0.0	1.0	0.0	1.0	1.0	0.0	0.0	1.0	0.0	0.0	0.0	0.0	0.0	0.0	0.0	0.0	1.0	0.0
Ago3	214150	symbol	M. musculus	214150	M. musculus	Ago3	argonaute RISC catalytic subunit 3	Enables RNA binding activity. Involved in positive regulation of NIK/NF-kappaB signaling and positive regulation of gene expression. Located in condensed nuclear chromosome. Part of RISC complex. Is expressed in several structures, including central nervous system; early embryo; lung mesenchyme; sensory organ; and tooth. Orthologous to human AGO3 (argonaute RISC catalytic component 3). [provided …	GO:0010501 RNA secondary structure unwinding;GO:0070922 RISC complex assembly;GO:0031054 pre-miRNA processing	GO:0070578 RISC-loading complex;GO:1902555 endoribonuclease complex;GO:1905348 endonuclease complex	[GO:0031047] gene silencing by RNA; [GO:0016071] mRNA metabolic process; [GO:0003723] RNA binding; [GO:0005829] cytosol; [GO:0043226] organelle; [GO:0005634] nucleus; [GO:0005654] nucleoplasm; [GO:0003824] catalytic activity; [GO:0016787] hydrolase activity; [GO:0000228] nuclear chromosome; [GO:0005694] chromosome; [GO:0140098] catalytic activity, acting on RNA; [GO:0023052] signaling; [GO:006500…	GO:0090624 endoribonuclease activity, cleaving miRNA-paired mRNA;GO:0016891 RNA endonuclease activity, producing 5'-phosphomonoesters;GO:0035198 miRNA binding		[IPR003165] Piwi domain; [IPR012337] Ribonuclease H-like superfamily; [IPR036397] Ribonuclease H superfamily; [IPR003100] PAZ domain; [IPR014811] Argonaute, linker 1 domain; [IPR028603] Protein argonaute-3; [IPR032472] Argonaute linker 2 domain; [IPR032473] Protein argonaute, Mid domain; [IPR032474] Protein argonaute, N-terminal; [IPR036085] PAZ domain superfamily; [IPR045246] Argonaute-like, PIW…			principal1		MP:0010052 increased grip strength			3	36	[{"UniProt":"Q8CJF9","EnsemblGene":["ENSMUSG00000028842"],"EnsemblTrans":[["ENSMUST00000069097","ENSMUSP00000066633","principal1"]],"RefSeq":[["NM_153402","NP_700451","VALIDATED"]],"UCSC":["uc008uth"],"SwissProt":["AGO3_MOUSE"]}]		0.0	0.0	0.0	0.0	0.0	0.0	0.0	0.0	0.0	0.0	0.0	0.0	0.0	0.0	0.0	0.0	0.0	0.0	0.0	0.0
Morn1	76866	symbol	M. musculus	76866	M. musculus	Morn1	MORN repeat containing 1	Orthologous to human MORN1 (MORN repeat containing 1). [provided by Alliance of Genome Resources, Apr 2022]	GO:0008150 biological_process	GO:0005575 cellular_component		GO:0003674 molecular_function		[IPR003409] MORN motif			principal1		MP:0011962 increased cornea thickness				12	[{"UniProt":"A2RTS7","EnsemblGene":["ENSMUSG00000029049"],"EnsemblTrans":[["ENSMUST00000030915","ENSMUSP00000030915","principal1"]],"RefSeq":[["NM_001081100","NP_001074569","VALIDATED"]],"UCSC":["uc008wcv"],"SwissProt":["A2RTS7_MOUSE"]}]		0.0	0.0	0.0	0.0	0.0	0.0	0.0	0.0	0.0	0.0	0.0	0.0	0.0	0.0	0.0	0.0	0.0	0.0	0.0	0.0
Bst1	12182	symbol	M. musculus	12182	M. musculus	Bst1	bone marrow stromal cell antigen 1	Predicted to enable ADP-ribosyl cyclase activity; hydrolase activity, hydrolyzing N-glycosyl compounds; and phosphorus-oxygen lyase activity. Predicted to be involved in several processes, including positive regulation of B cell proliferation; regulation of neutrophil chemotaxis; and regulation of peptidyl-tyrosine phosphorylation. Predicted to be located in uropod. Predicted to be extrinsic comp…	GO:0090022 regulation of neutrophil chemotaxis;GO:0030890 positive regulation of B cell proliferation;GO:1902622 regulation of neutrophil migration	GO:0001931 uropod;GO:0031254 cell trailing edge;GO:0098552 side of membrane	[GO:0003824] catalytic activity; [GO:0016787] hydrolase activity; [GO:0016740] transferase activity; [GO:0009975] cyclase activity; [GO:0007155] cell adhesion; [GO:0007010] cytoskeleton organization; [GO:0006954] inflammatory response; [GO:0036211] protein modification process; [GO:0023052] signaling; [GO:0002376] immune system process; [GO:0048870] cell motility; [GO:0005886] plasma membrane	GO:0061811 ADP-ribosyl cyclase activity;GO:0061812 cyclic ADP-ribose hydrolase;GO:0050135 NAD(P)+ nucleosidase activity		[IPR003193] ADP-ribosyl cyclase (CD38/157)			principal1	yes	MP:0001800 abnormal humoral immune response; MP:0002459 abnormal B cell physiology; MP:0008215 decreased immature B cell number; MP:0005014 increased B cell number; MP:0001807 decreased IgA level; MP:0004978 decreased B-1 B cell number; MP:0008498 decreased IgG3 level			7	37	[{"UniProt":"A0A0R4J190","EnsemblGene":["ENSMUSG00000029082"],"EnsemblTrans":[["ENSMUST00000101237","ENSMUSP00000098796","principal1"]],"RefSeq":[["NM_009763","NP_033893","VALIDATED"]],"SwissProt":["A0A0R4J190_MOUSE"]},{"UniProt":"Q64277","RefSeq":[["NM_009763","NP_033893","VALIDATED"]],"UCSC":["uc008xia"],"SwissProt":["BST1_MOUSE"]}]	(mmu00760)Nicotinate and nicotinamide metabolism - Mus musculus (house mouse); (mmu04970)Salivary secretion - Mus musculus (house mouse); (mmu04972)Pancreatic secretion - Mus musculus (house mouse)	0.0	0.0	0.0	0.0	0.0	1.0	0.0	0.0	0.0	0.0	0.0	0.0	0.0	0.0	0.0	1.0	0.0	0.0	0.0	0.0
Gabrb1	14400	symbol	M. musculus	14400	M. musculus	Gabrb1	gamma-aminobutyric acid type A receptor subunit beta 1	Predicted to enable GABA receptor binding activity; GABA-gated chloride ion channel activity; and transmitter-gated ion channel activity involved in regulation of postsynaptic membrane potential. Predicted to contribute to GABA-A receptor activity and chloride channel activity. Predicted to be involved in several processes, including cellular response to histamine; chloride transmembrane transpor…	GO:0071420 cellular response to histamine;GO:0034776 response to histamine;GO:0007214 gamma-aminobutyric acid signaling pathway	GO:1902711 GABA-A receptor complex;GO:1902710 GABA receptor complex;GO:0034707 chloride channel complex	[GO:0060089] molecular transducer activity; [GO:0005215] transporter activity; [GO:0055085] transmembrane transport; [GO:0005886] plasma membrane; [GO:0043226] organelle; [GO:0005634] nucleus; [GO:0005635] nuclear envelope; [GO:0023052] signaling; [GO:0050877] nervous system process; [GO:0048856] anatomical structure development; [GO:0030154] cell differentiation; [GO:0022414] reproductive process	GO:0150047 G protein-coupled neurotransmitter receptor activity involved in regulation of presynaptic membrane potential;GO:0099528 G protein-coupled neurotransmitter receptor activity;GO:0022851 GABA-gated chloride ion channel activity		[IPR002289] Gamma-aminobutyric-acid A receptor, beta subunit; [IPR006201] Neurotransmitter-gated ion-channel; [IPR006202] Neurotransmitter-gated ion-channel ligand-binding domain; [IPR018000] Neurotransmitter-gated ion-channel, conserved site; [IPR036734] Neurotransmitter-gated ion-channel ligand-binding domain superfamily; [IPR006028] Gamma-aminobutyric acid A receptor/Glycine receptor alpha; [I…		yes	principal1	yes	MP:0011110 preweaning lethality, incomplete penetrance; MP:0001265 decreased body size; MP:0001926 female infertility; MP:0002803 abnormal operant conditioning behavior; MP:0000062 increased bone mineral density; MP:0005130 decreased follicle stimulating hormone level; MP:0005132 decreased luteinizing hormone level; MP:0005136 decreased growth hormone level; MP:0002679 abnormal corpus luteum morp…	(Human)OMIM ID:617153 Developmental and epileptic encephalopathy 45	(Human)DOID:12849 autistic disorder;DOID:0080428 developmental and epileptic encephalopathy 45	13	59	[{"UniProt":"P50571","EnsemblGene":["ENSMUSG00000029212"],"EnsemblTrans":[["ENSMUST00000031122","ENSMUSP00000031122","principal1"]],"RefSeq":[["NM_008069","NP_032095","VALIDATED"]],"UCSC":["uc008xrb"],"SwissProt":["GBRB1_MOUSE"]},{"UniProt":"Q53WT3","RefSeq":[["NM_008069","NP_032095","VALIDATED"]],"SwissProt":["Q53WT3_MOUSE"]}]	(mmu05033)Nicotine addiction - Mus musculus (house mouse); (mmu04727)GABAergic synapse - Mus musculus (house mouse); (mmu05032)Morphine addiction - Mus musculus (house mouse)	0.0	1.0	0.0	1.0	1.0	0.0	1.0	0.0	0.0	0.0	0.0	0.0	0.0	0.0	0.0	0.0	0.0	1.0	0.0	0.0
Pxmp2	19301	symbol	M. musculus	19301	M. musculus	Pxmp2	peroxisomal membrane protein 2	Located in mitochondrion. Orthologous to human PXMP2 (peroxisomal membrane protein 2). [provided by Alliance of Genome Resources, Apr 2022]	(Human)GO:0008150 biological_process	GO:0005778 peroxisomal membrane;GO:0031903 microbody membrane;GO:0005777 peroxisome	[GO:0043226] organelle; [GO:0005777] peroxisome	(Human)GO:0005515 protein binding;GO:0005488 binding;GO:0003674 molecular_function		[IPR007248] Mpv17/PMP22		yes	principal1	yes	MP:0001119 abnormal female reproductive system morphology; MP:0013716 hypolactation; MP:0006269 abnormal mammary gland growth during pregnancy; MP:0008821 increased blood uric acid level; MP:0009643 abnormal urine homeostasis; MP:0000609 abnormal liver physiology; MP:0005266 abnormal metabolism			2	18	[{"UniProt":"Q5D073","EnsemblGene":["ENSMUSG00000029499"],"EnsemblTrans":[["ENSMUST00000031472","ENSMUSP00000031472","principal1"]],"RefSeq":[["NM_008993","NP_033019","VALIDATED"]],"UCSC":["uc008yqj"],"SwissProt":["Q5D073_MOUSE"]},{"UniProt":"P42925","RefSeq":[["NM_008993","NP_033019","VALIDATED"]],"SwissProt":["PXMP2_MOUSE"]}]	(mmu04146)Peroxisome - Mus musculus (house mouse)	0.0	0.0	0.0	0.0	0.0	0.0	0.0	0.0	0.0	0.0	0.0	0.0	0.0	0.0	0.0	0.0	0.0	0.0	0.0	0.0
Lfng	16848	symbol	M. musculus	16848	M. musculus	Lfng	LFNG O-fucosylpeptide 3-beta-N-acetylglucosaminyltransferase	Enables O-fucosylpeptide 3-beta-N-acetylglucosaminyltransferase activity. Involved in lymphocyte differentiation; negative regulation of Notch signaling pathway involved in somitogenesis; and somitogenesis. Acts upstream of or within several processes, including compartment pattern specification; positive regulation of Notch signaling pathway; and regulation of somitogenesis. Predicted to be loca…	GO:1902366 regulation of Notch signaling pathway involved in somitogenesis;GO:1902367 negative regulation of Notch signaling pathway involved in somitogenesis;GO:0007386 compartment pattern specification	GO:0000139 Golgi membrane;GO:0098588 bounding membrane of organelle;GO:0005794 Golgi apparatus	[GO:0003824] catalytic activity; [GO:0016740] transferase activity; [GO:0043226] organelle; [GO:0005794] Golgi apparatus; [GO:0048856] anatomical structure development; [GO:0022414] reproductive process; [GO:0002376] immune system process; [GO:0030154] cell differentiation; [GO:0023052] signaling	GO:0033829 O-fucosylpeptide 3-beta-N-acetylglucosaminyltransferase activity;GO:0008375 acetylglucosaminyltransferase activity;GO:0008194 UDP-glycosyltransferase activity		[IPR003378] Fringe-like; [IPR017374] Fringe		yes	principal1	yes	MP:0001672 abnormal embryo development; MP:0011101 prenatal lethality, incomplete penetrance; MP:0011110 preweaning lethality, incomplete penetrance; MP:0011086 postnatal lethality, incomplete penetrance; MP:0001688 abnormal somite development; MP:0005221 abnormal rostral-caudal axis patterning; MP:0011087 neonatal lethality, complete penetrance; MP:0001921 reduced fertility; MP:0011102 embryonic…	(Human)OMIM ID:609813 Spondylocostal dysostosis 3, autosomal recessive	(Human)DOID:0112361 spondylocostal dysostosis 3	37	270	[{"UniProt":"O09010","EnsemblGene":["ENSMUSG00000029570"],"EnsemblTrans":[["ENSMUST00000031555","ENSMUSP00000031555","principal1"]],"RefSeq":[["NM_008494","NP_032520","VALIDATED"]],"UCSC":["uc009ahu"],"SwissProt":["LFNG_MOUSE"]},{"UniProt":"B2RRW2","RefSeq":[["NM_008494","NP_032520","VALIDATED"]],"SwissProt":["B2RRW2_MOUSE"]}]	(mmu00514)Other types of O-glycan biosynthesis - Mus musculus (house mouse); (mmu04330)Notch signaling pathway - Mus musculus (house mouse); (mmu05165)Human papillomavirus infection - Mus musculus (house mouse)	0.0	0.0	0.0	0.0	0.0	0.0	0.0	0.0	0.0	0.0	0.0	0.0	0.0	0.0	0.0	0.0	0.0	0.0	0.0	0.0
Aass	30956	symbol	M. musculus	30956	M. musculus	Aass	aminoadipate-semialdehyde synthase	This gene encodes a bifunctional mitochondrial protein that catalyzes the first two steps in the lysine degradation pathway. The N-terminus contains lysine-ketoglutarate reductase activity and converts lysine to saccharopine, whereas the C-terminus contains saccharopine dehydrogenase activity and converts saccharopine to alpha-aminoadipate semialdehyde. Mutations in a human gene encoding a highly…	GO:0006554 lysine catabolic process;GO:0019477 L-lysine catabolic process;GO:0046440 L-lysine metabolic process	GO:0005739 mitochondrion;GO:0005737 cytoplasm;GO:0043231 intracellular membrane-bounded organelle	[GO:0016491] oxidoreductase activity; [GO:0003824] catalytic activity; [GO:0043226] organelle; [GO:0005739] mitochondrion; [GO:0006091] generation of precursor metabolites and energy; [GO:0006520] cellular amino acid metabolic process; [GO:1901135] carbohydrate derivative metabolic process; [GO:0006790] sulfur compound metabolic process; [GO:0055086] nucleobase-containing small molecule metabolic…	GO:0004753 saccharopine dehydrogenase activity;GO:0047130 saccharopine dehydrogenase (NADP+, L-lysine-forming) activity;GO:0047131 saccharopine dehydrogenase (NAD+, L-glutamate-forming) activity		[IPR005097] Saccharopine dehydrogenase, NADP binding domain; [IPR007698] Alanine dehydrogenase/pyridine nucleotide transhydrogenase, NAD(H)-binding domain; [IPR007886] Alanine dehydrogenase/pyridine nucleotide transhydrogenase, N-terminal; [IPR032095] Saccharopine dehydrogenase-like, C-terminal; [IPR036291] NAD(P)-binding domain superfamily			principal1		MP:0000157 abnormal sternum morphology; MP:0000702 enlarged lymph nodes; MP:0011874 enlarged urinary bladder	(Human)OMIM ID:238700 Hyperlysinemia, type i	(Human)DOID:9274 hyperlysinemia	2	22	[{"UniProt":"Q99K67","EnsemblGene":["ENSMUSG00000029695"],"EnsemblTrans":[["ENSMUST00000031707","ENSMUSP00000031707","principal1"]],"RefSeq":[["NM_013930","NP_038958","REVIEWED"]],"UCSC":["uc009bbc"],"SwissProt":["AASS_MOUSE"]},{"UniProt":"Q3UEQ9","RefSeq":[["NM_013930","NP_038958","REVIEWED"]],"SwissProt":["Q3UEQ9_MOUSE"]}]	(mmu00310)Lysine degradation - Mus musculus (house mouse); (mmu01100)Metabolic pathways - Mus musculus (house mouse)	0.0	0.0	0.0	0.0	0.0	0.0	0.0	0.0	0.0	0.0	0.0	0.0	0.0	0.0	0.0	0.0	0.0	0.0	0.0	0.0
Pcolce	18542	symbol	M. musculus	18542	M. musculus	Pcolce	procollagen C-endopeptidase enhancer protein	Predicted to enable collagen binding activity; heparin binding activity; and peptidase activator activity. Acts upstream of or within cellular response to leukemia inhibitory factor and proteolysis. Located in extracellular space. Is expressed in several structures, including adrenal gland; branchial arch; embryo endoderm; lower jaw; and umbilical blood vessel. Orthologous to human PCOLCE (procol…	GO:1990830 cellular response to leukemia inhibitory factor;GO:1990823 response to leukemia inhibitory factor;GO:0071345 cellular response to cytokine stimulus	GO:0005615 extracellular space;GO:0005576 extracellular region;GO:0110165 cellular anatomical entity	[GO:0005576] extracellular region; [GO:0005615] extracellular space; [GO:0098772] molecular function regulator activity	GO:0016504 peptidase activator activity;GO:0005518 collagen binding;GO:0008201 heparin binding		[IPR000859] CUB domain; [IPR001134] Netrin domain; [IPR008993] Tissue inhibitor of metalloproteinases-like, OB-fold; [IPR018933] Netrin module, non-TIMP type; [IPR035814] Procollagen C-endopeptidase enhancer, NTR domain; [IPR035914] Spermadhesin, CUB domain superfamily	yes		principal2		MP:0003723 abnormal long bone morphology; MP:0000559 abnormal femur morphology; MP:0003795 abnormal bone structure; MP:0000130 abnormal trabecular bone morphology; MP:0005503 abnormal tendon morphology; MP:0001533 abnormal skeleton physiology; MP:0003797 abnormal compact bone morphology; MP:0004148 increased compact bone thickness; MP:0010967 increased compact bone area			6	45	[{"UniProt":"Q61398","EnsemblGene":["ENSMUSG00000029718"],"EnsemblTrans":[["ENSMUST00000031731","ENSMUSP00000031731","principal2"]],"RefSeq":[["NM_008788","NP_032814","VALIDATED"]],"UCSC":["uc009adb"],"SwissProt":["PCOC1_MOUSE"]},{"UniProt":"Q3UIP2","RefSeq":[["NM_008788","NP_032814","VALIDATED"]],"SwissProt":["Q3UIP2_MOUSE"]},{"UniProt":"Q3UN82","RefSeq":[["NM_008788","NP_032814","VALIDATED"]],"…		1.0	0.0	0.0	0.0	0.0	0.0	0.0	0.0	0.0	0.0	0.0	0.0	0.0	0.0	0.0	0.0	0.0	0.0	0.0	0.0
Plxna4	243743	symbol	M. musculus	243743	M. musculus	Plxna4	plexin A4	Enables semaphorin receptor activity. Involved in axon guidance; cranial nerve structural organization; and embryonic heart tube development. Acts upstream of or within several processes, including nervous system development; regulation of axon extension involved in axon guidance; and regulation of negative chemotaxis. Predicted to be located in plasma membrane. Predicted to be part of semaphorin…	GO:0021793 chemorepulsion of branchiomotor axon;GO:0021784 postganglionic parasympathetic fiber development;GO:0021644 vagus nerve morphogenesis	GO:0150053 cerebellar climbing fiber to Purkinje cell synapse;GO:0002116 semaphorin receptor complex;GO:0098985 asymmetric, glutamatergic, excitatory synapse	[GO:0060089] molecular transducer activity; [GO:0023052] signaling; [GO:0005886] plasma membrane; [GO:0048856] anatomical structure development; [GO:0030154] cell differentiation; [GO:0048870] cell motility; [GO:0007155] cell adhesion; [GO:0034330] cell junction organization	GO:0017154 semaphorin receptor activity;GO:0004888 transmembrane signaling receptor activity;GO:0038023 signaling receptor activity		[IPR001627] Sema domain; [IPR002165] Plexin repeat; [IPR002909] IPT domain; [IPR008936] Rho GTPase activation protein; [IPR013548] Plexin, cytoplasmic RasGAP domain; [IPR013783] Immunoglobulin-like fold; [IPR014756] Immunoglobulin E-set; [IPR015943] WD40/YVTN repeat-like-containing domain superfamily; [IPR016201] PSI domain; [IPR031148] Plexin family; [IPR036352] Sema domain superfamily; [IPR0410…		yes	principal1	yes	MP:0009937 abnormal neuron differentiation; MP:0000601 small liver; MP:0000598 abnormal liver morphology; MP:0001304 cataract; MP:0001065 abnormal trigeminal nerve morphology; MP:0001071 abnormal facial nerve morphology; MP:0002699 abnormal vitreous body morphology; MP:0001258 decreased body length; MP:0001399 hyperactivity; MP:0000689 abnormal spleen morphology; MP:0000692 small spleen; MP:00012…			23	97	[{"UniProt":"Q80UG2","EnsemblGene":["ENSMUSG00000029765"],"EnsemblTrans":[["ENSMUST00000115096","ENSMUSP00000110748","principal1"]],"RefSeq":[["NM_175750","NP_786926","VALIDATED"]],"UCSC":["uc009bgm"],"SwissProt":["PLXA4_MOUSE"]}]	(mmu04360)Axon guidance - Mus musculus (house mouse)	0.0	0.0	0.0	0.0	0.0	0.0	0.0	1.0	0.0	1.0	0.0	0.0	1.0	0.0	0.0	0.0	0.0	0.0	1.0	0.0
Npvf	60531	symbol	M. musculus	60531	M. musculus	Npvf	neuropeptide VF precursor	Predicted to enable signaling receptor binding activity. Predicted to be involved in negative regulation of gonadotropin secretion; neuropeptide signaling pathway; and sensory perception of pain. Predicted to be located in extracellular region. Is expressed in brain; cerebral cortex; dorsomedial hypothalamic nucleus; hypothalamus; and hypothalamus mantle layer. Orthologous to human NPVF (neuropep…	GO:0032277 negative regulation of gonadotropin secretion;GO:0032276 regulation of gonadotropin secretion;GO:0044060 regulation of endocrine process	GO:0005576 extracellular region;GO:0110165 cellular anatomical entity;GO:0005575 cellular_component	[GO:0023052] signaling; [GO:0005576] extracellular region; [GO:0050877] nervous system process; [GO:0050886] endocrine process	GO:0005102 signaling receptor binding;GO:0005515 protein binding;GO:0005488 binding		[IPR026297] FMRFamide-related peptide/Growth hormone-releasing peptide	yes		principal1					11	30	[{"UniProt":"Q9ESQ8","EnsemblGene":["ENSMUSG00000029831"],"EnsemblTrans":[["ENSMUST00000031853","ENSMUSP00000031853","principal1"]],"RefSeq":[["NM_021892","NP_068692","VALIDATED"]],"UCSC":["uc009bxg"],"SwissProt":["NPVF_MOUSE"]},{"UniProt":"Q3UUP8","RefSeq":[["NM_021892","NP_068692","VALIDATED"]],"SwissProt":["Q3UUP8_MOUSE"]}]	(mmu04080)Neuroactive ligand-receptor interaction - Mus musculus (house mouse)	0.0	0.0	0.0	1.0	0.0	0.0	0.0	0.0	0.0	0.0	0.0	0.0	0.0	0.0	0.0	0.0	0.0	0.0	0.0	0.0
Slc13a4	243755	symbol	M. musculus	243755	M. musculus	Slc13a4	solute carrier family 13 (sodium/sulfate symporters), member 4	Predicted to be involved in anion transmembrane transport. Predicted to be integral component of membrane. Is expressed in brain meninges; choroid plexus; lung; and urethra. Orthologous to human SLC13A4 (solute carrier family 13 member 4). [provided by Alliance of Genome Resources, Apr 2022]	(Human)GO:1902358 sulfate transmembrane transport;GO:0008272 sulfate transport;GO:0072348 sulfur compound transport	(Human)GO:0005886 plasma membrane;GO:0071944 cell periphery;GO:0016020 membrane	[GO:0055085] transmembrane transport; [GO:0005215] transporter activity; [GO:0005886] plasma membrane	GO:0015382 sodium:sulfate symporter activity;GO:0008271 secondary active sulfate transmembrane transporter activity;GO:0015116 sulfate transmembrane transporter activity		[IPR001898] Solute carrier family 13		(Human)yes	principal1	yes	MP:0003717 pallor; MP:0004265 abnormal placental transport; MP:0011099 lethality throughout fetal growth and development, complete penetrance; MP:0011100 preweaning lethality, complete penetrance; MP:0000428 abnormal craniofacial morphology; MP:0001914 hemorrhage; MP:0005508 abnormal skeleton morphology; MP:0001303 abnormal lens morphology; MP:0005262 coloboma; MP:0000111 cleft palate; MP:0004624…			4	22	[{"UniProt":"Q8BZ82","EnsemblGene":["ENSMUSG00000029843"],"EnsemblTrans":[["ENSMUST00000031868","ENSMUSP00000031868","principal1"]],"RefSeq":[["NM_172892","NP_766480","VALIDATED"]],"UCSC":["uc009bip"],"SwissProt":["Q8BZ82_MOUSE"]}]		0.0	0.0	0.0	0.0	1.0	0.0	1.0	0.0	0.0	0.0	0.0	0.0	0.0	0.0	0.0	0.0	0.0	0.0	0.0	0.0
Dusp11	72102	symbol	M. musculus	72102	M. musculus	Dusp11	dual specificity phosphatase 11 (RNA/RNP complex 1-interacting)	Predicted to enable RNA binding activity and phosphatase activity. Predicted to be involved in RNA metabolic process; polynucleotide 5' dephosphorylation; and protein dephosphorylation. Predicted to be located in fibrillar center; intercellular bridge; and nuclear speck. Is expressed in central nervous system and retina. Orthologous to human DUSP11 (dual specificity phosphatase 11). [provided by …	GO:0006470 protein dephosphorylation;GO:0016311 dephosphorylation;GO:0006796 phosphate-containing compound metabolic process	GO:0045171 intercellular bridge;GO:0001650 fibrillar center;GO:0016607 nuclear speck	[GO:0003824] catalytic activity; [GO:0016787] hydrolase activity; [GO:0036211] protein modification process; [GO:0140096] catalytic activity, acting on a protein; [GO:0043226] organelle; [GO:0005634] nucleus; [GO:0005654] nucleoplasm; [GO:0003723] RNA binding; [GO:0005576] extracellular region; [GO:0005730] nucleolus	GO:0004651 polynucleotide 5'-phosphatase activity;GO:0008138 protein tyrosine/serine/threonine phosphatase activity;GO:0004725 protein tyrosine phosphatase activity		[IPR000340] Dual specificity phosphatase, catalytic domain; [IPR000387] Tyrosine-specific protein phosphatases domain; [IPR016130] Protein-tyrosine phosphatase, active site; [IPR020422] Dual specificity protein phosphatase domain; [IPR029021] Protein-tyrosine phosphatase-like			principal1		MP:0009763 increased susceptibility to induced morbidity/mortality; MP:0001312 abnormal cornea morphology; MP:0011965 decreased total retina thickness; MP:0008553 increased circulating tumor necrosis factor level; MP:0008596 increased circulating interleukin-6 level; MP:0001392 abnormal locomotor behavior; MP:0005343 increased circulating aspartate transaminase level; MP:0010392 prolonged QRS com…			(Human)7	18	[{"UniProt":"Q6NXK5","EnsemblGene":["ENSMUSG00000030002"],"EnsemblTrans":[["ENSMUST00000032071","ENSMUSP00000032071","principal1"]],"RefSeq":[["NM_028099","NP_082375","VALIDATED"]],"UCSC":["uc009cqp"],"SwissProt":["DUS11_MOUSE"]},{"UniProt":"Q9D851","RefSeq":[["XM_011241476","XP_011239778","MODEL"]],"SwissProt":["Q9D851_MOUSE"]}]		0.0	0.0	0.0	0.0	0.0	0.0	0.0	0.0	0.0	0.0	0.0	0.0	0.0	0.0	0.0	0.0	0.0	0.0	0.0	0.0
Aldh1l1	107747	symbol	M. musculus	107747	M. musculus	Aldh1l1	aldehyde dehydrogenase 1 family, member L1	Predicted to enable aldehyde dehydrogenase (NAD+) activity; aldehyde dehydrogenase (NADP+) activity; and formyltetrahydrofolate dehydrogenase activity. Predicted to be involved in 10-formyltetrahydrofolate catabolic process and biosynthetic process. Predicted to act upstream of or within one-carbon metabolic process. Located in mitochondrion. Is expressed in several structures, including alimenta…	GO:0009258 10-formyltetrahydrofolate catabolic process;GO:0009256 10-formyltetrahydrofolate metabolic process;GO:0046655 folic acid metabolic process	GO:0005739 mitochondrion;GO:0005829 cytosol;GO:0032991 protein-containing complex	[GO:0003824] catalytic activity; [GO:0016491] oxidoreductase activity; [GO:0006575] cellular modified amino acid metabolic process; [GO:0016740] transferase activity; [GO:0043226] organelle; [GO:0005739] mitochondrion; [GO:0005829] cytosol; [GO:0006766] vitamin metabolic process; [GO:0006091] generation of precursor metabolites and energy; [GO:0055086] nucleobase-containing small molecule metabol…	GO:0016155 formyltetrahydrofolate dehydrogenase activity;GO:0033721 aldehyde dehydrogenase (NADP+) activity;GO:0016742 hydroxymethyl-, formyl- and related transferase activity		[IPR001555] Phosphoribosylglycinamide formyltransferase, active site; [IPR002376] Formyl transferase, N-terminal; [IPR005793] Formyl transferase, C-terminal; [IPR009081] Phosphopantetheine binding ACP domain; [IPR011034] Formyl transferase-like, C-terminal domain superfamily; [IPR011407] 10-formyltetrahydrofolate dehydrogenase; [IPR015590] Aldehyde dehydrogenase domain; [IPR016160] Aldehyde dehyd…			principal1		MP:0001304 cataract; MP:0001303 abnormal lens morphology; MP:0002792 abnormal retina vasculature morphology; MP:0001764 abnormal homeostasis; MP:0010097 abnormal retina blood vessel morphology; MP:0030659 decreased glycine level; MP:0030691 increased serine level; MP:0011230 abnormal folic acid level			6	81	[{"UniProt":"Q8R0Y6","EnsemblGene":["ENSMUSG00000030088"],"EnsemblTrans":[["ENSMUST00000032175","ENSMUSP00000032175","principal1"],["ENSMUST00000130418","ENSMUSP00000114304","principal1"]],"RefSeq":[["NM_027406","NP_081682","VALIDATED"],["XM_006505279","XP_006505342"]],"UCSC":["uc009cxl"],"SwissProt":["AL1L1_MOUSE"]}]	(mmu00670)One carbon pool by folate - Mus musculus (house mouse); (mmu01100)Metabolic pathways - Mus musculus (house mouse)	0.0	0.0	0.0	0.0	0.0	0.0	0.0	0.0	0.0	0.0	0.0	0.0	0.0	0.0	0.0	0.0	0.0	0.0	0.0	0.0
Slc6a13	14412	symbol	M. musculus	14412	M. musculus	Slc6a13	solute carrier family 6 (neurotransmitter transporter, GABA), member 13	Enables taurine transmembrane transporter activity. Involved in taurine transport. Located in basolateral plasma membrane. Is expressed in several structures, including alimentary system; central nervous system; eye; genitourinary system; and liver and biliary system. Orthologous to human SLC6A13 (solute carrier family 6 member 13). [provided by Alliance of Genome Resources, Apr 2022]	GO:0015881 creatine transmembrane transport;GO:0015734 taurine transport;GO:0042918 alkanesulfonate transport	GO:0016323 basolateral plasma membrane;GO:0009925 basal plasma membrane;GO:0045178 basal part of cell	[GO:0005886] plasma membrane; [GO:0005215] transporter activity; [GO:0055085] transmembrane transport	GO:0005369 taurine:sodium symporter activity;GO:0005308 creatine transmembrane transporter activity;GO:0005368 taurine transmembrane transporter activity		[IPR000175] Sodium:neurotransmitter symporter; [IPR002981] Sodium:neurotransmitter symporter, GABA, GAT-2; [IPR037272] Sodium:neurotransmitter symporter superfamily		yes	principal1	yes	MP:0030636 decreased taurine level; MP:0030635 increased taurine level			2	36	[{"UniProt":"P31649","EnsemblGene":["ENSMUSG00000030108"],"EnsemblTrans":[["ENSMUST00000064580","ENSMUSP00000066779","principal1"]],"RefSeq":[["NM_144512","NP_653095","VALIDATED"]],"UCSC":["uc009doi"],"SwissProt":["S6A13_MOUSE"]}]	(mmu04721)Synaptic vesicle cycle - Mus musculus (house mouse); (mmu04727)GABAergic synapse - Mus musculus (house mouse)	0.0	0.0	0.0	0.0	1.0	0.0	1.0	0.0	0.0	0.0	0.0	0.0	1.0	0.0	0.0	0.0	0.0	0.0	0.0	0.0
A2m	232345	symbol	M. musculus	232345	M. musculus	A2m	alpha-2-macroglobulin	Predicted to enable several functions, including cytokine binding activity; growth factor binding activity; and serine-type endopeptidase inhibitor activity. Acts upstream of or within stem cell differentiation. Predicted to be located in extracellular region. Predicted to be active in extracellular space. Is expressed in several structures, including brain; embryo mesenchyme; liver; meninges; an…	GO:0001868 regulation of complement activation, lectin pathway;GO:0001869 negative regulation of complement activation, lectin pathway;GO:0045916 negative regulation of complement activation	GO:0005615 extracellular space;GO:0005576 extracellular region;GO:0110165 cellular anatomical entity	[GO:0005576] extracellular region; [GO:0005615] extracellular space; [GO:0098772] molecular function regulator activity; [GO:0030154] cell differentiation; [GO:0022414] reproductive process; [GO:0002376] immune system process; [GO:0098542] defense response to other organism; [GO:0048856] anatomical structure development; [GO:0006954] inflammatory response	GO:0019959 interleukin-8 binding;GO:0048403 brain-derived neurotrophic factor binding;GO:0043120 tumor necrosis factor binding		[IPR001599] Alpha-2-macroglobulin; [IPR002890] Macroglobulin domain; [IPR008930] Terpenoid cyclases/protein prenyltransferase alpha-alpha toroid; [IPR009048] Alpha-macroglobulin, receptor-binding; [IPR011625] Alpha-2-macroglobulin, bait region domain; [IPR011626] Alpha-macroglobulin-like, TED domain; [IPR013783] Immunoglobulin-like fold; [IPR014756] Immunoglobulin E-set; [IPR019742] Alpha-2-macro…	yes		principal1	yes			(Human)DOID:10652 Alzheimer's disease;DOID:13208 background diabetic retinopathy;DOID:0080600 COVID-19;DOID:2377 multiple sclerosis;DOID:2320 obstructive lung disease;DOID:14330 Parkinson's disease	13	62	[{"UniProt":"Q6GQT1","EnsemblGene":["ENSMUSG00000030111"],"EnsemblTrans":[["ENSMUST00000032203","ENSMUSP00000032203","principal1"]],"RefSeq":[["NM_175628","NP_783327","VALIDATED"]],"UCSC":["uc009doq"],"SwissProt":["A2MG_MOUSE"]}]	(mmu04610)Complement and coagulation cascades - Mus musculus (house mouse)	1.0	0.0	0.0	0.0	0.0	0.0	0.0	0.0	0.0	0.0	0.0	0.0	0.0	0.0	0.0	0.0	0.0	0.0	0.0	0.0
Grin2b	14812	symbol	M. musculus	14812	M. musculus	Grin2b	glutamate receptor, ionotropic, NMDA2B (epsilon 2)	Enables NMDA glutamate receptor activity; calcium channel activity; and neurotransmitter receptor activity involved in regulation of postsynaptic membrane potential. Involved in negative regulation of dendritic spine maintenance and positive regulation of neuron death. Acts upstream of or within several processes, including behavioral fear response; detection of mechanical stimulus involved in se…	GO:0046960 sensitization;GO:0098989 NMDA selective glutamate receptor signaling pathway;GO:1902951 negative regulation of dendritic spine maintenance	GO:0044307 dendritic branch;GO:0017146 NMDA selective glutamate receptor complex;GO:0043083 synaptic cleft	[GO:0060089] molecular transducer activity; [GO:0005215] transporter activity; [GO:0005886] plasma membrane; [GO:0023052] signaling; [GO:0055085] transmembrane transport	GO:0099583 neurotransmitter receptor activity involved in regulation of postsynaptic cytosolic calcium ion concentration;GO:0022849 glutamate-gated calcium ion channel activity;GO:0031749 D2 dopamine receptor binding		[IPR001320] Ionotropic glutamate receptor, C-terminal; [IPR001508] Ionotropic glutamate receptor, metazoa; [IPR001828] Receptor, ligand binding region; [IPR015683] Ionotropic glutamate receptor; [IPR018884] Glutamate [NMDA] receptor, epsilon subunit, C-terminal; [IPR019594] Ionotropic glutamate receptor, L-glutamate and glycine-binding domain; [IPR028082] Periplasmic binding protein-like I		yes	principal1	yes	MP:0011110 preweaning lethality, incomplete penetrance; MP:0011085 postnatal lethality, complete penetrance; MP:0011087 neonatal lethality, complete penetrance; MP:0001265 decreased body size; MP:0000274 enlarged heart; MP:0002206 abnormal CNS synaptic transmission; MP:0002081 perinatal lethality; MP:0009546 absent gastric milk in neonates; MP:0001436 abnormal suckling behavior; MP:0002599 increa…	(Human)OMIM ID:613970 Mental retardation, autosomal dominant 6, with or without seizures	(Human)DOID:1574 alcohol use disorder;DOID:10652 Alzheimer's disease;DOID:0070036 autosomal dominant intellectual developmental disorder 6;DOID:3312 bipolar disorder;DOID:0080444 developmental and epileptic encephalopathy 27;DOID:12858 Huntington's disease;DOID:5419 schizophrenia	220	448	[{"UniProt":"G3X9V4","EnsemblGene":["ENSMUSG00000030209"],"EnsemblTrans":[["ENSMUST00000053880","ENSMUSP00000062284","principal1"],["ENSMUST00000111905","ENSMUSP00000107536","principal1"]],"RefSeq":[["NM_008171","NP_032197","VALIDATED"],["XM_006505573","XP_006505636","MODEL"],["XM_006505574","XP_006505637","MODEL"],["XM_006505575","XP_006505638","MODEL"],["XM_011241220","XP_011239522"],["XM_01124…	(mmu05033)Nicotine addiction - Mus musculus (house mouse); (mmu05030)Cocaine addiction - Mus musculus (house mouse); (mmu04720)Long-term potentiation - Mus musculus (house mouse)	0.0	1.0	1.0	1.0	1.0	0.0	1.0	0.0	0.0	1.0	0.0	0.0	1.0	0.0	0.0	0.0	0.0	0.0	0.0	0.0
Arhgdib	11857	symbol	M. musculus	11857	M. musculus	Arhgdib	Rho, GDP dissociation inhibitor beta	The protein encoded by this gene is a member of the Rho guanine nucleotide dissociation inhibitor (GDI) family. This gene is expressed at high levels in hematopoietic cells. This protein is cytosolic, and dissociation of Rho from this protein is required for membrane association and activation of Rho by Guanine Nucleotide Exchange Factors (GEFs). C-terminal truncations of this gene product have b…	GO:1901164 negative regulation of trophoblast cell migration;GO:1901163 regulation of trophoblast cell migration;GO:0007266 Rho protein signal transduction	GO:0005829 cytosol;GO:0016020 membrane;GO:0005737 cytoplasm	[GO:0098772] molecular function regulator activity; [GO:0023052] signaling; [GO:0005829] cytosol; [GO:0003824] catalytic activity; [GO:0016787] hydrolase activity; [GO:0003924] GTPase activity; [GO:0007010] cytoskeleton organization; [GO:0022414] reproductive process; [GO:0048856] anatomical structure development; [GO:0048870] cell motility	GO:0005094 Rho GDP-dissociation inhibitor activity;GO:0005092 GDP-dissociation inhibitor activity;GO:0005096 GTPase activator activity		[IPR000406] Rho protein GDP-dissociation inhibitor; [IPR014756] Immunoglobulin E-set; [IPR024792] Rho GDP-dissociation inhibitor domain superfamily			principal1		MP:0005154 increased B cell proliferation; MP:0005017 decreased B cell number; MP:0001156 abnormal spermatogenesis; MP:0005018 decreased T cell number			6	34	[{"UniProt":"Q61599","EnsemblGene":["ENSMUSG00000030220"],"EnsemblTrans":[["ENSMUST00000032344","ENSMUSP00000032344","principal1"],["ENSMUST00000111891","ENSMUSP00000107522","principal1"],["ENSMUST00000111892","ENSMUSP00000107523","principal1"]],"RefSeq":[["NM_001301301","NP_001288230","VALIDATED"],["NM_001301303","NP_001288232","VALIDATED"],["NM_001301305","NP_001288234","VALIDATED"],["NM_001301…	(mmu04962)Vasopressin-regulated water reabsorption - Mus musculus (house mouse); (mmu04722)Neurotrophin signaling pathway - Mus musculus (house mouse)	0.0	0.0	0.0	0.0	0.0	0.0	0.0	0.0	0.0	0.0	0.0	0.0	0.0	0.0	0.0	0.0	0.0	0.0	0.0	0.0
Trpm1	17364	symbol	M. musculus	17364	M. musculus	Trpm1	transient receptor potential cation channel, subfamily M, member 1	Enables cation channel activity. Involved in cellular response to light stimulus. Acts upstream of or within cellular protein localization; retinal rod cell development; and signal transduction. Located in new growing cell tip. Is expressed in foregut; reproductive system; and sensory organ. Human ortholog(s) of this gene implicated in congenital stationary night blindness and congenital stationa…	GO:0046548 retinal rod cell development;GO:0007216 G protein-coupled glutamate receptor signaling pathway;GO:0098703 calcium ion import across plasma membrane	GO:0035841 new growing cell tip;GO:0035838 growing cell tip;GO:0051286 cell tip	[GO:0055085] transmembrane transport; [GO:0005215] transporter activity; [GO:0065003] protein-containing complex assembly; [GO:0048856] anatomical structure development; [GO:0030154] cell differentiation; [GO:0005886] plasma membrane; [GO:0043226] organelle; [GO:0005783] endoplasmic reticulum; [GO:0050877] nervous system process; [GO:0023052] signaling	GO:0005262 calcium channel activity;GO:0015085 calcium ion transmembrane transporter activity;GO:0005261 monoatomic cation channel activity		[IPR005821] Ion transport domain; [IPR032415] TRPM, tetramerisation domain; [IPR037162] TRPM, tetramerisation domain superfamily; [IPR041491] TRPM, SLOG domain		yes	alternative2	yes	MP:0004022 abnormal cone electrophysiology; MP:0004021 abnormal rod electrophysiology; MP:0002546 mydriasis; MP:0005293 impaired glucose tolerance; MP:0001513 limb grasping; MP:0005551 abnormal eye electrophysiology; MP:0006243 impaired pupillary reflex; MP:0001556 increased circulating HDL cholesterol level; MP:0002090 abnormal vision; MP:0005253 abnormal eye physiology; MP:0003484 abnormal chan…	(Human)OMIM ID:613216 Night blindness, congenital stationary, type 1c	(Human)DOID:0050534 congenital stationary night blindness;DOID:0110867 congenital stationary night blindness 1C	16	73	[{"UniProt":"Q2TV84","EnsemblGene":["ENSMUSG00000030523"],"EnsemblTrans":[["ENSMUST00000085222","ENSMUSP00000082318","alternative2"],["ENSMUST00000177102","ENSMUSP00000134947",""],["ENSMUST00000205731","ENSMUSP00000145776",""],["ENSMUST00000206314","ENSMUSP00000145593",""],["ENSMUST00000206706","ENSMUSP00000146265",""]],"RefSeq":[["NM_001039104","NP_001034193","VALIDATED"],["NM_018752","NP_061222…		0.0	0.0	0.0	0.0	1.0	0.0	1.0	0.0	0.0	0.0	0.0	0.0	1.0	0.0	0.0	0.0	0.0	0.0	0.0	0.0
Idh2	269951	symbol	M. musculus	269951	M. musculus	Idh2	isocitrate dehydrogenase 2 (NADP+), mitochondrial	Enables isocitrate dehydrogenase (NADP+) activity. Predicted to be involved in several processes, including NADP biosynthetic process; isocitrate metabolic process; and negative regulation of matrix metallopeptidase secretion. Predicted to act upstream of or within glyoxylate cycle and tricarboxylic acid cycle. Located in cytosol and peroxisome. Is expressed in several structures, including alime…	GO:0006097 glyoxylate cycle;GO:1904465 negative regulation of matrix metallopeptidase secretion;GO:0006741 NADP biosynthetic process	GO:0005777 peroxisome;GO:0042579 microbody;GO:0005743 mitochondrial inner membrane	[GO:0016491] oxidoreductase activity; [GO:0003824] catalytic activity; [GO:0043226] organelle; [GO:0005739] mitochondrion; [GO:0005829] cytosol; [GO:0005975] carbohydrate metabolic process; [GO:0006091] generation of precursor metabolites and energy; [GO:0048856] anatomical structure development; [GO:0030154] cell differentiation; [GO:0005777] peroxisome; [GO:0055086] nucleobase-containing small …	GO:0004450 isocitrate dehydrogenase (NADP+) activity;GO:0004448 isocitrate dehydrogenase [NAD(P)+] activity;GO:0051287 NAD binding		[IPR004790] Isocitrate dehydrogenase NADP-dependent; [IPR019818] Isocitrate/isopropylmalate dehydrogenase, conserved site; [IPR024084] Isopropylmalate dehydrogenase-like domain			principal1		MP:0000160 kyphosis; MP:0000063 decreased bone mineral density; MP:0004174 abnormal spine curvature; MP:0000141 abnormal vertebral body morphology; MP:0003131 increased erythrocyte cell number; MP:0002591 decreased mean corpuscular volume; MP:0005564 increased hemoglobin content; MP:0005562 decreased mean corpuscular hemoglobin; MP:0003447 decreased tumor growth/size; MP:0003674 oxidative stress;…	(Human)OMIM ID:613657 D-2-hydroxyglutaric aciduria 2	DOID:0080005 bone remodeling disease	46	102	[{"UniProt":"P54071","EnsemblGene":["ENSMUSG00000030541"],"EnsemblTrans":[["ENSMUST00000107384","ENSMUSP00000103007","principal1"]],"RefSeq":[["NM_173011","NP_766599","VALIDATED"]],"UCSC":["uc009hzm"],"SwissProt":["IDHP_MOUSE"]}]	(mmu00020)Citrate cycle (TCA cycle) - Mus musculus (house mouse); (mmu01210)2-Oxocarboxylic acid metabolism - Mus musculus (house mouse); (mmu05230)Central carbon metabolism in cancer - Mus musculus (house mouse)	0.0	0.0	0.0	0.0	0.0	0.0	0.0	0.0	0.0	1.0	0.0	0.0	0.0	0.0	0.0	0.0	0.0	1.0	0.0	0.0
Rab38	72433	symbol	M. musculus	72433	M. musculus	Rab38	RAB38, member RAS oncogene family	Predicted to enable several functions, including AP-1 adaptor complex binding activity; AP-3 adaptor complex binding activity; and BLOC-2 complex binding activity. Predicted to be involved in several processes, including endosome to melanosome transport; positive regulation of phosphatidylcholine biosynthetic process; and vesicle organization. Predicted to act upstream of or within protein transp…	GO:0150173 positive regulation of phosphatidylcholine metabolic process;GO:2001247 positive regulation of phosphatidylcholine biosynthetic process;GO:2001245 regulation of phosphatidylcholine biosynthetic process	GO:0033162 melanosome membrane;GO:0045009 chitosome;GO:0090741 pigment granule membrane	[GO:0003824] catalytic activity; [GO:0016787] hydrolase activity; [GO:0003924] GTPase activity; [GO:0043226] organelle; [GO:0005794] Golgi apparatus; [GO:0016192] vesicle-mediated transport; [GO:0005739] mitochondrion; [GO:0007005] mitochondrion organization; [GO:0005829] cytosol; [GO:0005886] plasma membrane; [GO:0031410] cytoplasmic vesicle; [GO:0005783] endoplasmic reticulum; [GO:0005773] vacu…	GO:0036461 BLOC-2 complex binding;GO:0035651 AP-3 adaptor complex binding;GO:0035650 AP-1 adaptor complex binding		[IPR001806] Small GTPase; [IPR005225] Small GTP-binding protein domain; [IPR027417] P-loop containing nucleoside triphosphate hydrolase; [IPR030697] Ras-related protein Rab29/Rab38/Rab32			principal1		MP:0005172 decreased eye pigmentation; MP:0001324 abnormal eye pigmentation; MP:0002075 abnormal coat/hair pigmentation; MP:0002095 abnormal skin pigmentation; MP:0000371 diluted coat color; MP:0005075 abnormal melanosome morphology; MP:0005102 abnormal iris pigmentation; MP:0001942 abnormal lung volume; MP:0004780 abnormal surfactant secretion; MP:0010911 abnormal pulmonary acinus morphology; MP…			9	41	[{"UniProt":"Q8QZZ8","EnsemblGene":["ENSMUSG00000030559"],"EnsemblTrans":[["ENSMUST00000107256","ENSMUSP00000102877","principal1"]],"RefSeq":[["NM_028238","NP_082514","VALIDATED"]],"UCSC":["uc009ifv"],"SwissProt":["RAB38_MOUSE"]},{"UniProt":"Q5FW76","RefSeq":[["NM_028238","NP_082514","VALIDATED"]],"SwissProt":["Q5FW76_MOUSE"]}]		0.0	0.0	0.0	0.0	0.0	0.0	1.0	0.0	0.0	0.0	0.0	0.0	0.0	0.0	0.0	0.0	0.0	0.0	0.0	0.0
Ctsc	13032	symbol	M. musculus	13032	M. musculus	Ctsc	cathepsin C	This gene encodes a member of the peptidase C1 (papain) family of cysteine proteases. Alternative splicing results in multiple transcript variants, at least one of which encodes a preproprotein that is proteolytically processed to generate multiple protein products. These products include the dipeptidyl peptidase 1 light, heavy, and exclusion domain chains, which together comprise one subunit of …	GO:1903980 positive regulation of microglial cell activation;GO:0150078 positive regulation of neuroinflammatory response;GO:0031642 negative regulation of myelination	GO:0062023 collagen-containing extracellular matrix;GO:0031012 extracellular matrix;GO:0030312 external encapsulating structure	[GO:0003824] catalytic activity; [GO:0016787] hydrolase activity; [GO:0140096] catalytic activity, acting on a protein; [GO:0043226] organelle; [GO:0005634] nucleus; [GO:0005654] nucleoplasm; [GO:0005576] extracellular region; [GO:0005615] extracellular space; [GO:0005794] Golgi apparatus; [GO:0005773] vacuole; [GO:0005764] lysosome; [GO:0005783] endoplasmic reticulum; [GO:0012501] programmed cel…	GO:0008239 dipeptidyl-peptidase activity;GO:0031404 chloride ion binding;GO:0016505 peptidase activator activity involved in apoptotic process		[IPR000169] Cysteine peptidase, cysteine active site; [IPR000668] Peptidase C1A, papain C-terminal; [IPR013128] Peptidase C1A; [IPR014882] Cathepsin C exclusion; [IPR025660] Cysteine peptidase, histidine active site; [IPR025661] Cysteine peptidase, asparagine active site; [IPR036496] Cathepsin C, exclusion domain superfamily; [IPR038765] Papain-like cysteine peptidase superfamily; [IPR039412] Cat…			principal1		MP:0005025 abnormal response to infection; MP:0009142 decreased prepulse inhibition; MP:0008719 impaired neutrophil recruitment; MP:0001263 weight loss; MP:0008596 increased circulating interleukin-6 level; MP:0003156 abnormal leukocyte migration; MP:0001511 disheveled coat; MP:0001973 increased thermal nociceptive threshold; MP:0005584 abnormal enzyme/coenzyme activity; MP:0008721 abnormal chemo…	OMIM ID:181500 Schizophrenia	DOID:5419 schizophrenia	25	79	[{"UniProt":"P97821","EnsemblGene":["ENSMUSG00000030560"],"EnsemblTrans":[["ENSMUST00000032779","ENSMUSP00000032779","principal1"]],"RefSeq":[["NM_009982","NP_034112","REVIEWED"]],"UCSC":["uc009ifu"],"SwissProt":["CATC_MOUSE"]},{"UniProt":"Q3U7T5","EnsemblGene":["ENSMUSG00000030560"],"EnsemblTrans":[["ENSMUST00000131108","ENSMUSP00000147006",""]],"RefSeq":[["NM_001311790","NP_001298719","REVIEWED…	(mmu04142)Lysosome - Mus musculus (house mouse); (mmu04210)Apoptosis - Mus musculus (house mouse)	1.0	0.0	0.0	0.0	0.0	0.0	0.0	0.0	0.0	1.0	0.0	0.0	0.0	0.0	0.0	0.0	0.0	0.0	0.0	0.0
Smg1	233789	symbol	M. musculus	233789	M. musculus	Smg1	SMG1 nonsense mediated mRNA decay associated PI3K related kinase	Predicted to enable protein kinase C activity and telomeric DNA binding activity. Predicted to be involved in several processes, including TORC1 signaling; nuclear-transcribed mRNA catabolic process, nonsense-mediated decay; and protein phosphorylation. Predicted to act upstream of or within DNA repair and phosphorylation. Predicted to be located in cytoplasm and nucleoplasm. Predicted to be part…	GO:0000184 nuclear-transcribed mRNA catabolic process, nonsense-mediated decay;GO:0046854 phosphatidylinositol phosphate biosynthetic process;GO:0032204 regulation of telomere maintenance	GO:0033391 chromatoid body;GO:0036464 cytoplasmic ribonucleoprotein granule;GO:0035770 ribonucleoprotein granule	[GO:0003824] catalytic activity; [GO:0016740] transferase activity; [GO:0140096] catalytic activity, acting on a protein; [GO:0016071] mRNA metabolic process; [GO:0043226] organelle; [GO:0005634] nucleus; [GO:0005654] nucleoplasm; [GO:0006281] DNA repair; [GO:0036211] protein modification process; [GO:0003677] DNA binding; [GO:0006629] lipid metabolic process; [GO:0032200] telomere organization	GO:0004697 protein kinase C activity;GO:0042162 telomeric DNA binding;GO:0004674 protein serine/threonine kinase activity	yes	[IPR000403] Phosphatidylinositol 3-/4-kinase, catalytic domain; [IPR003152] FATC domain; [IPR011009] Protein kinase-like domain superfamily; [IPR011989] Armadillo-like helical; [IPR014009] PIK-related kinase; [IPR016024] Armadillo-type fold; [IPR018936] Phosphatidylinositol 3/4-kinase, conserved site; [IPR031559] Serine/threonine-protein kinase SMG1; [IPR035175] Serine/threonine-protein kinase SM…			principal1		MP:0001698 decreased embryo size; MP:0011098 embryonic lethality during organogenesis, complete penetrance; MP:0011099 lethality throughout fetal growth and development, complete penetrance; MP:0002020 increased tumor incidence; MP:0014237 decreased tumor-free survival time; MP:0012431 increased lymphoma incidence; MP:0011100 preweaning lethality, complete penetrance; MP:0005344 increased circula…			5	31	[{"UniProt":"Q8BKX6","EnsemblGene":["ENSMUSG00000030655"],"EnsemblTrans":[["ENSMUST00000032891","ENSMUSP00000032891","principal1"]],"RefSeq":[["NM_001031814","NP_001026984","PROVISIONAL"]],"UCSC":["uc009jjp","uc009jjq","uc009jjr"],"SwissProt":["SMG1_MOUSE"]}]	(mmu03015)mRNA surveillance pathway - Mus musculus (house mouse)	0.0	0.0	0.0	0.0	0.0	0.0	0.0	0.0	0.0	0.0	0.0	0.0	0.0	0.0	0.0	0.0	0.0	0.0	0.0	0.0
Pde3b	18576	symbol	M. musculus	18576	M. musculus	Pde3b	phosphodiesterase 3B, cGMP-inhibited	Enables protein kinase B binding activity. Acts upstream of or within several processes, including cellular response to insulin stimulus; glucose homeostasis; and regulation of insulin secretion. Located in Golgi apparatus; endoplasmic reticulum; and membrane. Is expressed in several structures, including alimentary system; central nervous system; genitourinary system; integumental system; and se…	GO:0043951 negative regulation of cAMP-mediated signaling;GO:0061179 negative regulation of insulin secretion involved in cellular response to glucose stimulus;GO:0050995 negative regulation of lipid catabolic process	GO:0032045 guanyl-nucleotide exchange factor complex;GO:0140535 intracellular protein-containing complex;GO:0005794 Golgi apparatus	[GO:0023052] signaling; [GO:0003824] catalytic activity; [GO:0016787] hydrolase activity; [GO:0007155] cell adhesion; [GO:0048856] anatomical structure development; [GO:0006629] lipid metabolic process	GO:0004115 3',5'-cyclic-AMP phosphodiesterase activity;GO:0047555 3',5'-cyclic-GMP phosphodiesterase activity;GO:0043422 protein kinase B binding		[IPR002073] 3'5'-cyclic nucleotide phosphodiesterase, catalytic domain; [IPR003607] HD/PDEase domain; [IPR023174] 3'5'-cyclic nucleotide phosphodiesterase, conserved site; [IPR036971] 3'5'-cyclic nucleotide phosphodiesterase, catalytic domain superfamily		yes	principal1	yes	MP:0002075 abnormal coat/hair pigmentation; MP:0005319 abnormal enzyme/coenzyme level; MP:0004357 long tibia; MP:0001260 increased body weight; MP:0005459 decreased percent body fat/body weight; MP:0002079 increased circulating insulin level; MP:0005317 increased triglyceride level; MP:0002078 abnormal glucose homeostasis; MP:0009115 abnormal fat cell morphology; MP:0009283 decreased gonadal fat …			31	60	[{"UniProt":"E9QLQ3","EnsemblGene":["ENSMUSG00000030671"],"EnsemblTrans":[["ENSMUST00000032909","ENSMUSP00000032909","principal1"]],"RefSeq":[["NM_011055","NP_035185","VALIDATED"]],"UCSC":["uc009jic"],"SwissProt":["E9QLQ3_MOUSE"]},{"UniProt":"Q3UQ25","RefSeq":[["NM_011055","NP_035185","VALIDATED"]],"SwissProt":["Q3UQ25_MOUSE"]},{"UniProt":"Q61409","RefSeq":[["NM_011055","NP_035185","VALIDATED"]],…	(mmu04923)Regulation of lipolysis in adipocytes - Mus musculus (house mouse); (mmu04924)Renin secretion - Mus musculus (house mouse); (mmu05032)Morphine addiction - Mus musculus (house mouse)	0.0	0.0	0.0	1.0	0.0	0.0	0.0	0.0	0.0	0.0	0.0	0.0	0.0	0.0	0.0	0.0	0.0	0.0	1.0	0.0
Trim66	330627	symbol	M. musculus	330627	M. musculus	Trim66	tripartite motif-containing 66	Enables chromatin binding activity and identical protein binding activity. Acts upstream of or within negative regulation of transcription, DNA-templated. Located in chromocenter and nucleus. Is expressed in olfactory epithelium. Orthologous to human TRIM66 (tripartite motif containing 66). [provided by Alliance of Genome Resources, Apr 2022]	GO:0045892 negative regulation of DNA-templated transcription;GO:1902679 negative regulation of RNA biosynthetic process;GO:0051253 negative regulation of RNA metabolic process	GO:0010369 chromocenter;GO:0043232 intracellular non-membrane-bounded organelle;GO:0043228 non-membrane-bounded organelle	[GO:0043226] organelle; [GO:0005634] nucleus; [GO:0005654] nucleoplasm; [GO:0006351] DNA-templated transcription; [GO:0006355] regulation of DNA-templated transcription	GO:0003682 chromatin binding;GO:0008270 zinc ion binding;GO:0046914 transition metal ion binding		[IPR000315] B-box-type zinc finger; [IPR001487] Bromodomain; [IPR001965] Zinc finger, PHD-type; [IPR003649] B-box, C-terminal; [IPR011011] Zinc finger, FYVE/PHD-type; [IPR013083] Zinc finger, RING/FYVE/PHD-type; [IPR019786] Zinc finger, PHD-type, conserved site; [IPR019787] Zinc finger, PHD-finger; [IPR036427] Bromodomain-like superfamily; [IPR037372] Tripartite motif-containing protein 66, B-box…			principal1		MP:0001262 decreased body weight; MP:0005561 increased mean corpuscular hemoglobin; MP:0010025 decreased total body fat amount; MP:0001415 increased exploration in new environment			1	18	[{"UniProt":"Q924W6","EnsemblGene":["ENSMUSG00000031026"],"EnsemblTrans":[["ENSMUST00000033339","ENSMUSP00000033339",""],["ENSMUST00000106741","ENSMUSP00000102352","principal1"]],"RefSeq":[["NM_001170912","NP_001164383","VALIDATED"],["NM_181853","NP_862901","VALIDATED"],["XM_006507959","XP_006508022","MODEL"],["XM_006507960","XP_006508023","MODEL"],["XM_006507961","XP_006508024","MODEL"],["XM_006…		0.0	0.0	0.0	0.0	0.0	0.0	0.0	0.0	0.0	0.0	0.0	0.0	0.0	0.0	0.0	0.0	0.0	0.0	0.0	0.0
Gpc4	14735	symbol	M. musculus	14735	M. musculus	Gpc4	glypican 4	Involved in synaptic membrane adhesion. Located in glutamatergic synapse. Is active in synapse. Is expressed in several structures, including alimentary system; central nervous system; embryo ectoderm; limb; and sensory organ. Human ortholog(s) of this gene implicated in Keipert syndrome. Orthologous to human GPC4 (glypican 4). [provided by Alliance of Genome Resources, Apr 2022]	GO:0098696 regulation of neurotransmitter receptor localization to postsynaptic specialization membrane;GO:1902473 regulation of protein localization to synapse;GO:0099560 synaptic membrane adhesion	GO:0005796 Golgi lumen;GO:0042734 presynaptic membrane;GO:0062023 collagen-containing extracellular matrix	[GO:0005886] plasma membrane; [GO:0023052] signaling; [GO:0031012] extracellular matrix; [GO:0030312] external encapsulating structure; [GO:0005576] extracellular region; [GO:0005615] extracellular space; [GO:0048870] cell motility; [GO:0007155] cell adhesion; [GO:0034330] cell junction organization; [GO:0043226] organelle; [GO:0005794] Golgi apparatus; [GO:0048856] anatomical structure developme…	(Human)GO:0005515 protein binding;GO:0005488 binding;GO:0003674 molecular_function		[IPR001863] Glypican; [IPR019803] Glypican, conserved site	yes		principal1		MP:0001577 anemia; MP:0010053 decreased grip strength; MP:0001314 corneal opacity; MP:0005561 increased mean corpuscular hemoglobin; MP:0005641 increased mean corpuscular hemoglobin concentration; MP:0013278 decreased fasting circulating glucose level	(Human)OMIM ID:301026 Keipert syndrome	(Human)DOID:0111842 Keipert syndrome	8	67	[{"UniProt":"P51655","EnsemblGene":["ENSMUSG00000031119"],"EnsemblTrans":[["ENSMUST00000033450","ENSMUSP00000033450","principal1"]],"RefSeq":[["NM_008150","NP_032176","VALIDATED"]],"UCSC":["uc012hhb"],"SwissProt":["GPC4_MOUSE"]}]	(mmu04310)Wnt signaling pathway - Mus musculus (house mouse)	1.0	1.0	0.0	0.0	0.0	0.0	0.0	1.0	0.0	0.0	0.0	1.0	0.0	0.0	0.0	0.0	0.0	0.0	0.0	1.0
Aff2	14266	symbol	M. musculus	14266	M. musculus	Aff2	AF4/FMR2 family, member 2	Enables G-quadruplex RNA binding activity. Involved in regulation of RNA splicing. Acts upstream of or within learning or memory and negative regulation of gene expression. Located in nuclear speck. Is expressed in several structures, including branchial arch; heart; limb; nervous system; and sensory organ. Human ortholog(s) of this gene implicated in X-linked intellectual developmental disorder …	GO:0035063 nuclear speck organization;GO:0030575 nuclear body organization;GO:0006997 nucleus organization	GO:0016607 nuclear speck;GO:0016604 nuclear body;GO:0005654 nucleoplasm	[GO:0043226] organelle; [GO:0005634] nucleus; [GO:0005654] nucleoplasm; [GO:0003723] RNA binding; [GO:0016071] mRNA metabolic process; [GO:0050877] nervous system process	GO:0002151 G-quadruplex RNA binding;GO:0003723 RNA binding;GO:0003676 nucleic acid binding		[IPR007797] AF4/FMR2 family; [IPR043639] AF4 interaction motif; [IPR043640] AF4/FMR2, C-terminal homology domain			principal1		MP:0002083 premature death; MP:0001265 decreased body size; MP:0002206 abnormal CNS synaptic transmission; MP:0001463 abnormal spatial learning; MP:0003008 enhanced long-term potentiation; MP:0001454 abnormal cued conditioning behavior; MP:0003998 decreased thermal nociceptive threshold; MP:0002912 abnormal excitatory postsynaptic potential; MP:0004156 abnormal QT variability	(Human)OMIM ID:309548 Intellectual developmental disorder, x-linked 109	(Human)DOID:0080984 X-linked intellectual developmental disorder 109	1	28	[{"UniProt":"O55112","EnsemblGene":["ENSMUSG00000031189"],"EnsemblTrans":[["ENSMUST00000033532","ENSMUSP00000033532","principal1"]],"RefSeq":[["NM_008032","NP_032058","VALIDATED"]],"UCSC":["uc009tjb"],"SwissProt":["AFF2_MOUSE"]}]		0.0	0.0	0.0	0.0	0.0	0.0	0.0	0.0	0.0	0.0	0.0	0.0	1.0	0.0	0.0	0.0	0.0	0.0	0.0	0.0
Car5b	56078	symbol	M. musculus	56078	M. musculus	Car5b	carbonic anhydrase 5b, mitochondrial	Enables carbonate dehydratase activity. Acts upstream of or within response to bacterium. Located in mitochondrion. Is expressed in medulla oblongata and medulla oblongata floor plate. Orthologous to human CA5B (carbonic anhydrase 5B). [provided by Alliance of Genome Resources, Apr 2022]	GO:0006730 one-carbon metabolic process;GO:0009617 response to bacterium;GO:0051707 response to other organism	GO:0005739 mitochondrion;GO:0005737 cytoplasm;GO:0043231 intracellular membrane-bounded organelle	[GO:0003824] catalytic activity; [GO:0016829] lyase activity; [GO:0043226] organelle; [GO:0005739] mitochondrion	GO:0004089 carbonate dehydratase activity;GO:0016836 hydro-lyase activity;GO:0016835 carbon-oxygen lyase activity		[IPR001148] Alpha carbonic anhydrase domain; [IPR018338] Carbonic anhydrase, alpha-class, conserved site; [IPR023561] Carbonic anhydrase, alpha-class; [IPR036398] Alpha carbonic anhydrase domain superfamily			principal1					3	29	[{"UniProt":"Q9QZA0","EnsemblGene":["ENSMUSG00000031373"],"EnsemblTrans":[["ENSMUST00000033739","ENSMUSP00000033739","principal1"]],"RefSeq":[["NM_181315","NP_851832","VALIDATED"]],"UCSC":["uc009uvb"],"SwissProt":["CAH5B_MOUSE"]}]	(mmu00910)Nitrogen metabolism - Mus musculus (house mouse); (mmu01100)Metabolic pathways - Mus musculus (house mouse)	0.0	0.0	0.0	0.0	0.0	0.0	0.0	0.0	0.0	0.0	0.0	0.0	0.0	0.0	0.0	0.0	0.0	0.0	0.0	0.0
Rab20	19332	symbol	M. musculus	19332	M. musculus	Rab20	RAB20, member RAS oncogene family	Predicted to enable GTPase activity. Acts upstream of or within cellular response to interferon-gamma. Located in phagocytic vesicle. Is expressed in alimentary system; genitourinary system; heart; lung; and yolk sac. Orthologous to human RAB20 (RAB20, member RAS oncogene family). [provided by Alliance of Genome Resources, Apr 2022]	GO:0090383 phagosome acidification;GO:0090385 phagosome-lysosome fusion;GO:0001845 phagolysosome assembly	GO:0045335 phagocytic vesicle;GO:0030139 endocytic vesicle;GO:0005794 Golgi apparatus	[GO:0003824] catalytic activity; [GO:0016787] hydrolase activity; [GO:0003924] GTPase activity; [GO:0002376] immune system process; [GO:0098542] defense response to other organism; [GO:0043226] organelle; [GO:0005794] Golgi apparatus; [GO:0031410] cytoplasmic vesicle; [GO:0006886] intracellular protein transport; [GO:0061024] membrane organization; [GO:0016192] vesicle-mediated transport; [GO:000…	GO:0003924 GTPase activity;GO:0005525 GTP binding;GO:0019001 guanyl nucleotide binding		[IPR001806] Small GTPase; [IPR005225] Small GTP-binding protein domain; [IPR027417] P-loop containing nucleoside triphosphate hydrolase; [IPR041836] Rab20			principal1		MP:0002451 abnormal macrophage physiology; MP:0005633 increased circulating sodium level			3	33	[{"UniProt":"P35295","EnsemblGene":["ENSMUSG00000031504"],"EnsemblTrans":[["ENSMUST00000033900","ENSMUSP00000033900","principal1"]],"RefSeq":[["NM_011227","NP_035357","VALIDATED"]],"UCSC":["uc009kvd"],"SwissProt":["RAB20_MOUSE"]},{"UniProt":"Q3TPA7","RefSeq":[["NM_011227","NP_035357","VALIDATED"]],"SwissProt":["Q3TPA7_MOUSE"]}]		0.0	0.0	0.0	0.0	0.0	0.0	1.0	0.0	0.0	0.0	0.0	0.0	0.0	0.0	0.0	0.0	0.0	0.0	0.0	0.0
Mt3	17751	symbol	M. musculus	17751	M. musculus	Mt3	metallothionein 3	Enables zinc ion binding activity. Involved in several processes, including negative regulation of cell death; regulation of cellular macromolecule biosynthetic process; and transition metal ion homeostasis. Acts upstream of or within cellular metal ion homeostasis and negative regulation of neurogenesis. Located in synaptic vesicle. Is expressed in brain; decidua; ganglia; ventral grey horn; and…	GO:2000296 negative regulation of hydrogen peroxide catabolic process;GO:2000376 positive regulation of oxygen metabolic process;GO:2000295 regulation of hydrogen peroxide catabolic process	GO:0097450 astrocyte end-foot;GO:0097449 astrocyte projection;GO:0097386 glial cell projection	[GO:0012501] programmed cell death; [GO:0023052] signaling; [GO:0043226] organelle; [GO:0005634] nucleus; [GO:0005576] extracellular region; [GO:0005615] extracellular space; [GO:0005886] plasma membrane; [GO:0006351] DNA-templated transcription; [GO:0006355] regulation of DNA-templated transcription; [GO:0005840] ribosome; [GO:0036211] protein modification process; [GO:0031410] cytoplasmic vesic…	GO:0046870 cadmium ion binding;GO:0005507 copper ion binding;GO:0030295 protein kinase activator activity		[IPR000006] Metallothionein, vertebrate; [IPR003019] Metallothionein; [IPR017854] Metallothionein domain superfamily; [IPR018064] Metallothionein, vertebrate, metal binding site; [IPR023587] Metallothionein domain superfamily, vertebrate			principal1		MP:0000832 abnormal thalamus morphology; MP:0000807 abnormal hippocampus morphology; MP:0002761 abnormal hippocampal mossy fiber morphology; MP:0002906 increased susceptibility to pharmacologically induced seizures; MP:0002182 abnormal astrocyte morphology; MP:0000815 abnormal Ammon gyrus morphology; MP:0000192 abnormal mineral level		(Human)DOID:10652 Alzheimer's disease	20	67	[{"UniProt":"P28184","EnsemblGene":["ENSMUSG00000031760"],"EnsemblTrans":[["ENSMUST00000034211","ENSMUSP00000034211","principal1"]],"RefSeq":[["NM_013603","NP_038631","VALIDATED"]],"UCSC":["uc009mvu"],"SwissProt":["MT3_MOUSE"]},{"UniProt":"Q3USP9","RefSeq":[["NM_013603","NP_038631","VALIDATED"]],"SwissProt":["Q3USP9_MOUSE"]}]		0.0	1.0	1.0	0.0	1.0	0.0	1.0	0.0	0.0	1.0	0.0	0.0	0.0	0.0	0.0	0.0	1.0	1.0	0.0	0.0
Cryab	12955	symbol	M. musculus	12955	M. musculus	Cryab	crystallin, alpha B	This gene encodes a member of the small heat-shock protein (HSP20) family. The encoded protein is a molecular chaperone that protects proteins against thermal denaturation and other stresses. This protein is a component of the eye lens, regulates lens differentiation and functions as a refractive element in the lens. This protein is a negative regulator of inflammation, has anti-apoptotic propert…	GO:0007021 tubulin complex assembly;GO:1905907 negative regulation of amyloid fibril formation;GO:1905906 regulation of amyloid fibril formation	GO:0097512 cardiac myofibril;GO:0031430 M band;GO:0031672 A band	[GO:0005198] structural molecule activity; [GO:0043226] organelle; [GO:0005739] mitochondrion; [GO:0012501] programmed cell death; [GO:0005634] nucleus; [GO:0005829] cytosol; [GO:0005794] Golgi apparatus; [GO:0005856] cytoskeleton; [GO:0005886] plasma membrane; [GO:0005576] extracellular region; [GO:0005773] vacuole; [GO:0005764] lysosome; [GO:0048856] anatomical structure development; [GO:000635…	GO:0005212 structural constituent of eye lens;GO:0001540 amyloid-beta binding;GO:0051082 unfolded protein binding		[IPR001436] Alpha crystallin/Small heat shock protein, animal type; [IPR002068] Alpha crystallin/Hsp20 domain; [IPR003090] Alpha-crystallin, N-terminal; [IPR008978] HSP20-like chaperone; [IPR037882] Alpha-crystallin B chain, ACD domain	yes		principal1		MP:0002840 abnormal lens fiber morphology; MP:0001304 cataract; MP:0001297 microphthalmia; MP:0010053 decreased grip strength; MP:0003237 abnormal lens epithelium morphology; MP:0001306 small lens; MP:0001312 abnormal cornea morphology; MP:0009404 centrally nucleated skeletal muscle fibers; MP:0009419 skeletal muscle fibrosis; MP:0000751 myopathy; MP:0002579 disorganized secondary lens fibers; MP…	OMIM ID:613763 Cataract 16, multiple types;OMIM ID:608810 Myopathy, myofibrillar, 2	DOID:0110250 cataract 16 multiple types;DOID:0080093 myofibrillar myopathy 2	76	219	[{"UniProt":"P23927","EnsemblGene":["ENSMUSG00000032060"],"EnsemblTrans":[["ENSMUST00000034562","ENSMUSP00000034562","principal1"],["ENSMUST00000214962","ENSMUSP00000149759","principal1"],["ENSMUST00000216755","ENSMUSP00000150669","principal1"],["ENSMUST00000217475","ENSMUSP00000149803","principal1"]],"RefSeq":[["NM_001289782","NP_001276711","REVIEWED"],["NM_001289784","NP_001276713","REVIEWED"],…	(mmu04213)Longevity regulating pathway - multiple species - Mus musculus (house mouse); (mmu04141)Protein processing in endoplasmic reticulum - Mus musculus (house mouse)	1.0	1.0	0.0	0.0	0.0	0.0	0.0	0.0	0.0	1.0	0.0	0.0	0.0	0.0	0.0	1.0	1.0	1.0	0.0	0.0
Crabp1	12903	symbol	M. musculus	12903	M. musculus	Crabp1	cellular retinoic acid binding protein I	Predicted to enable fatty acid binding activity and retinoic acid binding activity. Predicted to be involved in fatty acid transport. Located in cytoplasm. Is expressed in several structures, including alimentary system; central nervous system; embryo mesenchyme; genitourinary system; and sensory organ. Orthologous to human CRABP1 (cellular retinoic acid binding protein 1). [provided by Alliance …	GO:0015908 fatty acid transport;GO:0015718 monocarboxylic acid transport;GO:0046942 carboxylic acid transport	GO:0005829 cytosol;GO:0005634 nucleus;GO:0005737 cytoplasm	[GO:0008289] lipid binding; [GO:0005829] cytosol; [GO:0043226] organelle; [GO:0005634] nucleus	GO:0019841 retinol binding;GO:0001972 retinoic acid binding;GO:0016918 retinal binding		[IPR000463] Cytosolic fatty-acid binding; [IPR000566] Lipocalin/cytosolic fatty-acid binding domain; [IPR012674] Calycin; [IPR031259] Intracellular lipid binding protein			principal1		MP:0002169 no abnormal phenotype detected; MP:0000220 increased monocyte cell number; MP:0001126 abnormal ovary morphology; MP:0001289 persistence of hyaloid vascular system; MP:0004832 enlarged ovary			18	248	[{"UniProt":"P62965","EnsemblGene":["ENSMUSG00000032291"],"EnsemblTrans":[["ENSMUST00000034830","ENSMUSP00000034830","principal1"]],"RefSeq":[["NM_013496","NP_038524","VALIDATED"]],"UCSC":["uc009prp"],"SwissProt":["RABP1_MOUSE"]}]		0.0	0.0	0.0	0.0	0.0	0.0	0.0	0.0	0.0	0.0	0.0	0.0	0.0	0.0	0.0	0.0	0.0	0.0	0.0	0.0
Loxl1	16949	symbol	M. musculus	16949	M. musculus	Loxl1	lysyl oxidase-like 1	This gene encodes a member of the lysyl oxidase family of copper-dependent enzymes that catalyze the formation of lysine-derived crosslinks in proteins such as collagen and elastin. The encoded preproprotein undergoes proteolytic processing to generate the mature, functional enzyme. Mice lacking the encoded protein fail to deposit normal elastic fibers in the uterine tract post partum and develop…	GO:0018057 peptidyl-lysine oxidation;GO:0018158 protein oxidation;GO:0030199 collagen fibril organization	GO:0005604 basement membrane;GO:0001669 acrosomal vesicle;GO:0062023 collagen-containing extracellular matrix	[GO:0016491] oxidoreductase activity; [GO:0003824] catalytic activity; [GO:0005576] extracellular region; [GO:0005615] extracellular space; [GO:0140096] catalytic activity, acting on a protein; [GO:0036211] protein modification process; [GO:0048856] anatomical structure development; [GO:0031410] cytoplasmic vesicle; [GO:0043226] organelle; [GO:0031012] extracellular matrix; [GO:0030312] external …	GO:0004720 protein-lysine 6-oxidase activity;GO:0016641 oxidoreductase activity, acting on the CH-NH2 group of donors, oxygen as acceptor;GO:0016638 oxidoreductase activity, acting on the CH-NH2 group of donors		[IPR001695] Lysyl oxidase; [IPR019828] Lysyl oxidase, conserved site	yes		principal1		MP:0002840 abnormal lens fiber morphology; MP:0001322 abnormal iris morphology; MP:0001325 abnormal retina morphology; MP:0005205 abnormal eye anterior chamber morphology; MP:0000477 abnormal intestine morphology; MP:0005567 decreased circulating total protein level; MP:0010252 anterior subcapsular cataract; MP:0005421 loose skin; MP:0010856 dilated respiratory conducting tube; MP:0000493 rectal …	OMIM ID:177650 Exfoliation syndrome	DOID:13641 exfoliation syndrome	20	66	[{"UniProt":"A0A0R4J0Q4","EnsemblGene":["ENSMUSG00000032334"],"EnsemblTrans":[["ENSMUST00000061799","ENSMUSP00000057406","principal1"]],"RefSeq":[["NM_010729","NP_034859","REVIEWED"]],"SwissProt":["A0A0R4J0Q4_MOUSE"]},{"UniProt":"P97873","RefSeq":[["NM_010729","NP_034859","REVIEWED"]],"UCSC":["uc009pwv"],"SwissProt":["LOXL1_MOUSE"]}]		1.0	0.0	0.0	0.0	0.0	0.0	0.0	0.0	0.0	0.0	0.0	0.0	0.0	0.0	0.0	0.0	0.0	0.0	0.0	0.0
Crtap	56693	symbol	M. musculus	56693	M. musculus	Crtap	cartilage associated protein	Predicted to contribute to collagen binding activity. Acts upstream of or within peptidyl-proline hydroxylation to 3-hydroxy-L-proline and spermatogenesis. Located in endoplasmic reticulum. Is expressed in several structures, including dermis; genitourinary system; heart; rib; and stomach. Used to study osteogenesis imperfecta type 7. Human ortholog(s) of this gene implicated in osteogenesis impe…	GO:0018400 peptidyl-proline hydroxylation to 3-hydroxy-L-proline;GO:0019511 peptidyl-proline hydroxylation;GO:0018126 protein hydroxylation	GO:0005783 endoplasmic reticulum;GO:0005615 extracellular space;GO:0005576 extracellular region	[GO:0005576] extracellular region; [GO:0005615] extracellular space; [GO:0043226] organelle; [GO:0005783] endoplasmic reticulum; [GO:0022414] reproductive process; [GO:0030198] extracellular matrix organization; [GO:0006457] protein folding; [GO:0036211] protein modification process	GO:0005518 collagen binding;GO:0044877 protein-containing complex binding;GO:0005488 binding		[IPR011990] Tetratricopeptide-like helical domain superfamily	yes		principal1	(Human)yes	MP:0002896 abnormal bone mineralization; MP:0001732 postnatal growth retardation; MP:0004686 decreased length of long bones; MP:0003795 abnormal bone structure; MP:0005006 abnormal osteoblast physiology; MP:0004201 fetal growth retardation; MP:0000130 abnormal trabecular bone morphology; MP:0000066 osteoporosis; MP:0006397 disorganized long bone epiphyseal plate; MP:0020040 decreased bone ossific…	OMIM ID:610682 Osteogenesis imperfecta, type vii	DOID:0110337 osteogenesis imperfecta type 7	7	30	[{"UniProt":"Q9CYD3","EnsemblGene":["ENSMUSG00000032431"],"EnsemblTrans":[["ENSMUST00000084881","ENSMUSP00000081941","principal1"]],"RefSeq":[["NM_019922","NP_064306","VALIDATED"]],"UCSC":["uc009rxg"],"SwissProt":["CRTAP_MOUSE"]}]		1.0	0.0	0.0	0.0	0.0	0.0	0.0	0.0	0.0	0.0	0.0	0.0	0.0	0.0	0.0	0.0	0.0	0.0	0.0	0.0
Sbspon	226866	symbol	M. musculus	226866	M. musculus	Sbspon	somatomedin B and thrombospondin, type 1 domain containing	Predicted to be located in extracellular region. Is expressed in reproductive system. Orthologous to human SBSPON (somatomedin B and thrombospondin type 1 domain containing). [provided by Alliance of Genome Resources, Apr 2022]	GO:0008150 biological_process	GO:0005576 extracellular region;GO:0110165 cellular anatomical entity;GO:0005575 cellular_component	[GO:0005576] extracellular region	GO:0003674 molecular_function		[IPR000884] Thrombospondin type-1 (TSP1) repeat; [IPR001212] Somatomedin B domain; [IPR036024] Somatomedin B-like domain superfamily; [IPR036383] Thrombospondin type-1 (TSP1) repeat superfamily; [IPR039942] Somatomedin-B and thrombospondin type-1 domain-containing protein; [IPR044004] Spondin-like TSP1 domain	yes		principal1		MP:0001399 hyperactivity; MP:0001147 small testis; MP:0004924 abnormal behavior; MP:0001402 decreased locomotor activity; MP:0020870 decreased thigmotaxis; MP:0001146 abnormal testis morphology; MP:0000627 abnormal mammary gland morphology				10	[{"UniProt":"Q3UPR9","EnsemblGene":["ENSMUSG00000032719"],"EnsemblTrans":[["ENSMUST00000040695","ENSMUSP00000047730","principal1"]],"RefSeq":[["NM_001033288","NP_001028460","PROVISIONAL"]],"UCSC":["uc007ajj"],"SwissProt":["SBSPO_MOUSE"]}]		0.0	0.0	0.0	0.0	0.0	0.0	0.0	0.0	0.0	0.0	0.0	0.0	0.0	0.0	0.0	0.0	0.0	0.0	0.0	0.0
Zfp551	619331	symbol	M. musculus	619331	M. musculus	Zfp551	zinc finger protein 551	Predicted to enable DNA-binding transcription factor activity, RNA polymerase II-specific and RNA polymerase II cis-regulatory region sequence-specific DNA binding activity. Predicted to be involved in regulation of transcription by RNA polymerase II. Predicted to be active in nucleus. Orthologous to human ZNF551 (zinc finger protein 551). [provided by Alliance of Genome Resources, Apr 2022]	GO:0006357 regulation of transcription by RNA polymerase II;GO:0006355 regulation of DNA-templated transcription;GO:2001141 regulation of RNA biosynthetic process	GO:0005634 nucleus;GO:0043231 intracellular membrane-bounded organelle;GO:0043227 membrane-bounded organelle	[GO:0006351] DNA-templated transcription; [GO:0006355] regulation of DNA-templated transcription; [GO:0043226] organelle; [GO:0005634] nucleus; [GO:0003677] DNA binding	GO:0000978 RNA polymerase II cis-regulatory region sequence-specific DNA binding;GO:0000987 cis-regulatory region sequence-specific DNA binding;GO:0000981 DNA-binding transcription factor activity, RNA polymerase II-specific		[IPR001909] Krueppel-associated box; [IPR013087] Zinc finger C2H2-type; [IPR036051] KRAB domain superfamily; [IPR036236] Zinc finger C2H2 superfamily			principal1						10	[{"UniProt":"B2RUI1","EnsemblGene":["ENSMUSG00000034071"],"EnsemblTrans":[["ENSMUST00000080348","ENSMUSP00000079222","principal1"]],"RefSeq":[["NM_001033820","NP_001028992","VALIDATED"]],"UCSC":["uc009fea"],"SwissProt":["ZN551_MOUSE"]}]	(mmu05168)Herpes simplex virus 1 infection - Mus musculus (house mouse)	0.0	0.0	0.0	0.0	0.0	0.0	0.0	0.0	0.0	0.0	0.0	0.0	0.0	0.0	0.0	0.0	0.0	0.0	0.0	0.0
Scx	20289	symbol	M. musculus	20289	M. musculus	Scx	scleraxis scleraxis bHLH transcription factor	This gene encodes a basic helix-loop-helix type transcription factor involved in mesoderm and heart valve formation. The encoded protein is expressed during embryonic development of tendons and ligaments. The gene product regulates collagen type I gene expression in cardiac fibroblasts and myofibroblasts, and it may play a role in myocardial remodeling. The protein is expressed in the scar area o…	GO:0035990 tendon cell differentiation;GO:0035992 tendon formation;GO:0035993 deltoid tuberosity development	GO:0005667 transcription regulator complex;GO:0032991 protein-containing complex;GO:0005634 nucleus	[GO:0043226] organelle; [GO:0005634] nucleus; [GO:0006351] DNA-templated transcription; [GO:0006355] regulation of DNA-templated transcription; [GO:0003677] DNA binding; [GO:0030154] cell differentiation; [GO:0140110] transcription regulator activity; [GO:0048856] anatomical structure development; [GO:0012501] programmed cell death; [GO:0023052] signaling; [GO:0022414] reproductive process; [GO:0…	GO:0043425 bHLH transcription factor binding;GO:0070888 E-box binding;GO:0001228 DNA-binding transcription activator activity, RNA polymerase II-specific		[IPR011598] Myc-type, basic helix-loop-helix (bHLH) domain; [IPR036638] Helix-loop-helix DNA-binding domain superfamily			principal1		MP:0002169 no abnormal phenotype detected; MP:0011100 preweaning lethality, complete penetrance; MP:0000433 microcephaly; MP:0004068 dilated dorsal aorta; MP:0000564 syndactyly; MP:0006386 absent somites; MP:0002111 abnormal tail morphology; MP:0006029 abnormal sclerotome morphology; MP:0005503 abnormal tendon morphology; MP:0001523 impaired righting response; MP:0001391 abnormal tail movements; …			32	174	[{"UniProt":"Q64124","EnsemblGene":["ENSMUSG00000034161"],"EnsemblTrans":[["ENSMUST00000043089","ENSMUSP00000043668","principal1"]],"RefSeq":[["NM_198885","NP_942588","REVIEWED"]],"UCSC":["uc007wkg"],"SwissProt":["SCX_MOUSE"]},{"UniProt":"Q53ZC3","RefSeq":[["NM_198885","NP_942588","REVIEWED"]],"SwissProt":["Q53ZC3_MOUSE"]}]		1.0	0.0	0.0	0.0	0.0	0.0	0.0	0.0	0.0	0.0	0.0	0.0	0.0	0.0	0.0	0.0	0.0	0.0	1.0	0.0
Kcnh5	238271	symbol	M. musculus	238271	M. musculus	Kcnh5	potassium voltage-gated channel, subfamily H (eag-related), member 5	Predicted to enable transmembrane transporter binding activity and voltage-gated potassium channel activity. Predicted to be involved in potassium ion transmembrane transport and regulation of membrane potential. Predicted to act upstream of or within regulation of G2/M transition of mitotic cell cycle. Predicted to be located in cell surface. Predicted to be integral component of plasma membrane…	GO:0010389 regulation of G2/M transition of mitotic cell cycle;GO:1902749 regulation of cell cycle G2/M phase transition;GO:0071805 potassium ion transmembrane transport	GO:0009986 cell surface;GO:0016020 membrane;GO:0005622 intracellular anatomical structure	[GO:0055085] transmembrane transport; [GO:0005215] transporter activity; [GO:0000278] mitotic cell cycle	GO:0005249 voltage-gated potassium channel activity;GO:0005267 potassium channel activity;GO:0022843 voltage-gated monoatomic cation channel activity		[IPR000014] PAS domain; [IPR000595] Cyclic nucleotide-binding domain; [IPR000700] PAS-associated, C-terminal; [IPR001610] PAC motif; [IPR003938] Potassium channel, voltage-dependent, EAG/ELK/ERG; [IPR003949] Potassium channel, voltage-dependent, EAG; [IPR005821] Ion transport domain; [IPR014710] RmlC-like jelly roll fold; [IPR018490] Cyclic nucleotide-binding domain superfamily; [IPR035965] PAS d…		yes	principal1	yes	MP:0002797 increased thigmotaxis; MP:0001486 abnormal startle reflex			2	17	[{"UniProt":"Q920E3","EnsemblGene":["ENSMUSG00000034402"],"EnsemblTrans":[["ENSMUST00000042299","ENSMUSP00000046864","principal1"]],"RefSeq":[["NM_172805","NP_766393","VALIDATED"]],"UCSC":["uc007nwz"],"SwissProt":["KCNH5_MOUSE"]}]		0.0	0.0	0.0	0.0	1.0	0.0	1.0	0.0	0.0	0.0	0.0	0.0	0.0	0.0	0.0	0.0	0.0	0.0	0.0	0.0
Scara3	219151	symbol	M. musculus	219151	M. musculus	Scara3	scavenger receptor class A, member 3	Predicted to be an extracellular matrix structural constituent. Predicted to be involved in extracellular matrix organization. Predicted to be located in endoplasmic reticulum. Predicted to be part of collagen trimer. Predicted to be active in extracellular matrix and extracellular space. Is expressed in several structures, including clavicle; embryo mesenchyme; jaw skeleton; notochord; and senso…	GO:0030198 extracellular matrix organization;GO:0045229 external encapsulating structure organization;GO:0043062 extracellular structure organization	GO:0005581 collagen trimer;GO:0062023 collagen-containing extracellular matrix;GO:0031012 extracellular matrix	[GO:0043226] organelle; [GO:0005794] Golgi apparatus; [GO:0005576] extracellular region; [GO:0005615] extracellular space; [GO:0005783] endoplasmic reticulum; [GO:0030198] extracellular matrix organization; [GO:0031012] extracellular matrix; [GO:0030312] external encapsulating structure; [GO:0005198] structural molecule activity	GO:0030020 extracellular matrix structural constituent conferring tensile strength;GO:0005201 extracellular matrix structural constituent;GO:0005198 structural molecule activity		[IPR008160] Collagen triple helix repeat		yes	principal1	yes	MP:0011896 increased circulating unsaturated transferrin level			1	24	[{"UniProt":"Q8C850","EnsemblGene":["ENSMUSG00000034463"],"EnsemblTrans":[["ENSMUST00000042046","ENSMUSP00000046525","principal1"]],"RefSeq":[["NM_172604","NP_766192","PROVISIONAL"]],"UCSC":["uc007ujr"],"SwissProt":["SCAR3_MOUSE"]}]		1.0	0.0	0.0	0.0	0.0	0.0	0.0	0.0	0.0	0.0	0.0	0.0	0.0	0.0	0.0	0.0	0.0	0.0	0.0	0.0
Dnaic2	432611	gene_synonym	M. musculus	432611	M. musculus	Dnai2	dynein axonemal intermediate chain 2	Predicted to enable dynein heavy chain binding activity; dynein light chain binding activity; and microtubule motor activity. Predicted to be involved in cilium movement; determination of left/right symmetry; and outer dynein arm assembly. Predicted to act upstream of or within cilium assembly. Located in 9+2 motile cilium; axoneme; and external side of plasma membrane. Is expressed in spermatozo…	GO:0036158 outer dynein arm assembly;GO:0070286 axonemal dynein complex assembly;GO:0035082 axoneme assembly	GO:0036157 outer dynein arm;GO:0005858 axonemal dynein complex;GO:0030286 dynein complex	[GO:0005886] plasma membrane; [GO:0007018] microtubule-based movement; [GO:0043226] organelle; [GO:0005856] cytoskeleton; [GO:0005929] cilium; [GO:0140657] ATP-dependent activity; [GO:0003774] cytoskeletal motor activity; [GO:0044782] cilium organization; [GO:0048856] anatomical structure development; [GO:0007010] cytoskeleton organization; [GO:0065003] protein-containing complex assembly	GO:0045503 dynein light chain binding;GO:0045504 dynein heavy chain binding;GO:0003777 microtubule motor activity		[IPR001680] WD40 repeat; [IPR015943] WD40/YVTN repeat-like-containing domain superfamily; [IPR036322] WD40-repeat-containing domain superfamily			principal1		MP:0002766 situs inversus; MP:0011252 situs inversus totalis; MP:0011649 immotile respiratory cilia	(Human)OMIM ID:612444 Ciliary dyskinesia, primary, 9	DOID:0050144 Kartagener syndrome;DOID:9562 primary ciliary dyskinesia	3	23	[{"UniProt":"A2AC93","EnsemblGene":["ENSMUSG00000034706"],"EnsemblTrans":[["ENSMUST00000069325","ENSMUSP00000065787","principal1"],["ENSMUST00000092469","ENSMUSP00000090126","principal1"]],"RefSeq":[["NM_001034878","NP_001030050","VALIDATED"],["XM_006533660","XP_006533723","MODEL"],["XM_006533661","XP_006533724","MODEL"],["XM_006533662","XP_006533725"]],"UCSC":["uc007mfn"],"SwissProt":["DNAI2_MOU…	(mmu04814)Motor proteins - Mus musculus (house mouse); (mmu05016)Huntington disease - Mus musculus (house mouse); (mmu05014)Amyotrophic lateral sclerosis - Mus musculus (house mouse)	0.0	0.0	0.0	0.0	0.0	0.0	0.0	0.0	0.0	0.0	0.0	0.0	0.0	0.0	0.0	0.0	0.0	0.0	0.0	0.0
Dgkh	380921	symbol	M. musculus	380921	M. musculus	Dgkh	diacylglycerol kinase, eta	Enables diacylglycerol kinase activity. Involved in diacylglycerol metabolic process; lipid phosphorylation; and phosphatidic acid biosynthetic process. Located in actin cytoskeleton; cytoplasm; and plasma membrane. Is expressed in nervous system and neural retina. Orthologous to human DGKH (diacylglycerol kinase eta). [provided by Alliance of Genome Resources, Apr 2022]	GO:0046834 lipid phosphorylation;GO:0006654 phosphatidic acid biosynthetic process;GO:0046473 phosphatidic acid metabolic process	GO:0015629 actin cytoskeleton;GO:0005768 endosome;GO:0031410 cytoplasmic vesicle	[GO:0023052] signaling; [GO:0003824] catalytic activity; [GO:0016740] transferase activity; [GO:0006629] lipid metabolic process; [GO:0031410] cytoplasmic vesicle; [GO:0043226] organelle; [GO:0005768] endosome; [GO:0005886] plasma membrane; [GO:0005856] cytoskeleton	GO:0032093 SAM domain binding;GO:0004143 ATP-dependent diacylglycerol kinase activity;GO:0001727 lipid kinase activity	yes	[IPR000756] Diacylglycerol kinase, accessory domain; [IPR001206] Diacylglycerol kinase, catalytic domain; [IPR001849] Pleckstrin homology domain; [IPR002219] Protein kinase C-like, phorbol ester/diacylglycerol-binding domain; [IPR011993] PH-like domain superfamily; [IPR016064] NAD kinase/diacylglycerol kinase-like domain superfamily; [IPR017438] Inorganic polyphosphate/ATP-NAD kinase, N-terminal;…			principal2		MP:0005566 decreased blood urea nitrogen level; MP:0005554 decreased circulating creatinine level; MP:0001399 hyperactivity; MP:0008428 abnormal spatial working memory; MP:0012307 impaired spatial learning; MP:0005641 increased mean corpuscular hemoglobin concentration; MP:0001364 decreased anxiety-related response; MP:0003063 increased coping response			5	30	[{"UniProt":"D3YXJ0","EnsemblGene":["ENSMUSG00000034731"],"EnsemblTrans":[["ENSMUST00000074729","ENSMUSP00000074290","principal2"]],"RefSeq":[["NM_001081336","NP_001074805","VALIDATED"]],"UCSC":["uc007uso"],"SwissProt":["DGKH_MOUSE"]},{"UniProt":"A0JP53","EnsemblGene":["ENSMUSG00000034731"],"EnsemblTrans":[["ENSMUST00000228362","ENSMUSP00000154554",""]],"RefSeq":[["NM_001253766","NP_001240695","V…	(mmu00561)Glycerolipid metabolism - Mus musculus (house mouse); (mmu04070)Phosphatidylinositol signaling system - Mus musculus (house mouse); (mmu00564)Glycerophospholipid metabolism - Mus musculus (house mouse)	0.0	0.0	0.0	1.0	0.0	0.0	0.0	0.0	0.0	0.0	0.0	0.0	0.0	0.0	0.0	0.0	0.0	0.0	0.0	0.0
Scn7a	20272	symbol	M. musculus	20272	M. musculus	Scn7a	sodium channel, voltage-gated, type VII, alpha	Enables sodium channel activity. Acts upstream of or within response to bacterium and sodium ion homeostasis. Located in glial cell projection and plasma membrane. Is expressed in heart and heart ventricle. Orthologous to human SCN7A (sodium voltage-gated channel alpha subunit 7). [provided by Alliance of Genome Resources, Apr 2022]	GO:0086010 membrane depolarization during action potential;GO:0055078 sodium ion homeostasis;GO:0019228 neuronal action potential	GO:0001518 voltage-gated sodium channel complex;GO:0034706 sodium channel complex;GO:0097386 glial cell projection	[GO:0005886] plasma membrane; [GO:0055085] transmembrane transport; [GO:0005215] transporter activity; [GO:0023052] signaling; [GO:0050877] nervous system process; [GO:0055065] metal ion homeostasis	GO:0005248 voltage-gated sodium channel activity;GO:0005272 sodium channel activity;GO:0015081 sodium ion transmembrane transporter activity		[IPR001696] Voltage gated sodium channel, alpha subunit; [IPR005821] Ion transport domain; [IPR010526] Sodium ion transport-associated; [IPR027359] Voltage-dependent channel domain superfamily; [IPR043203] Voltage-gated cation channel calcium and sodium; [IPR044564] Voltage-gated sodium channel alpha subunit, inactivation gate		(Human)yes	principal1	yes	MP:0001986 abnormal taste sensitivity			8	42	[{"UniProt":"B1AYL1","EnsemblGene":["ENSMUSG00000034810"],"EnsemblTrans":[["ENSMUST00000042792","ENSMUSP00000042405","principal1"]],"RefSeq":[["NM_009135","NP_033161","VALIDATED"]],"UCSC":["uc008jxf"],"SwissProt":["B1AYL1_MOUSE"]},{"UniProt":"Q62467","RefSeq":[["NM_009135","NP_033161","VALIDATED"]],"SwissProt":["Q62467_MOUSE"]}]	(mmu04261)Adrenergic signaling in cardiomyocytes - Mus musculus (house mouse)	0.0	1.0	0.0	0.0	1.0	0.0	1.0	0.0	0.0	0.0	0.0	0.0	0.0	0.0	0.0	0.0	0.0	0.0	0.0	0.0
Lars2	102436	symbol	M. musculus	102436	M. musculus	Lars2	leucyl-tRNA synthetase, mitochondrial	Predicted to enable leucine-tRNA ligase activity. Predicted to be involved in leucyl-tRNA aminoacylation and mitochondrial translation. Predicted to act upstream of or within translation. Located in mitochondrion. Is expressed in pancreas epithelium. Human ortholog(s) of this gene implicated in Perrault syndrome. Orthologous to human LARS2 (leucyl-tRNA synthetase 2, mitochondrial). [provided by A…	GO:0006429 leucyl-tRNA aminoacylation;GO:0006418 tRNA aminoacylation for protein translation;GO:0043039 tRNA aminoacylation	GO:0005739 mitochondrion;GO:0005737 cytoplasm;GO:0043231 intracellular membrane-bounded organelle	[GO:0003824] catalytic activity; [GO:0016874] ligase activity; [GO:0140098] catalytic activity, acting on RNA; [GO:0006520] cellular amino acid metabolic process; [GO:0006399] tRNA metabolic process; [GO:0016787] hydrolase activity; [GO:0043226] organelle; [GO:0005739] mitochondrion; [GO:0140053] mitochondrial gene expression	GO:0004823 leucine-tRNA ligase activity;GO:0002161 aminoacyl-tRNA editing activity;GO:0004812 aminoacyl-tRNA ligase activity		[IPR001412] Aminoacyl-tRNA synthetase, class I, conserved site; [IPR002300] Aminoacyl-tRNA synthetase, class Ia; [IPR002302] Leucine-tRNA ligase; [IPR009008] Valyl/Leucyl/Isoleucyl-tRNA synthetase, editing domain; [IPR009080] Aminoacyl-tRNA synthetase, class Ia, anticodon-binding; [IPR013155] Methionyl/Valyl/Leucyl/Isoleucyl-tRNA synthetase, anticodon-binding; [IPR014729] Rossmann-like alpha/beta…			principal1			(Human)OMIM ID:617021 Hydrops, lactic acidosis, and sideroblastic anemia	(Human)DOID:0050857 Perrault syndrome	1	24	[{"UniProt":"Q8VDC0","EnsemblGene":["ENSMUSG00000035202"],"EnsemblTrans":[["ENSMUST00000038863","ENSMUSP00000036710","principal1"]],"RefSeq":[["NM_001348167","NP_001335096","VALIDATED"],["NM_001348168","NP_001335097","VALIDATED"],["NM_153168","NP_694808","VALIDATED"]],"UCSC":["uc009sgd"],"SwissProt":["SYLM_MOUSE"]}]	(mmu00970)Aminoacyl-tRNA biosynthesis - Mus musculus (house mouse)	0.0	0.0	0.0	0.0	0.0	0.0	0.0	0.0	0.0	0.0	0.0	0.0	0.0	0.0	0.0	0.0	0.0	0.0	0.0	0.0
Sostdc1	66042	symbol	M. musculus	66042	M. musculus	Sostdc1	sclerostin domain containing 1	Predicted to enable BMP binding activity and BMP receptor activity. Acts upstream of or within several processes, including animal organ development; negative regulation of cell fate commitment; and negative regulation of signal transduction. Located in extracellular space. Is expressed in several structures, including alimentary system; genitourinary system; limb; nervous system; and sensory org…	GO:2000016 negative regulation of determination of dorsal identity;GO:0060648 mammary gland bud morphogenesis;GO:2000015 regulation of determination of dorsal identity	GO:0005615 extracellular space;GO:0005576 extracellular region;GO:0110165 cellular anatomical entity	[GO:0005576] extracellular region; [GO:0005615] extracellular space; [GO:0023052] signaling; [GO:0048856] anatomical structure development; [GO:0030154] cell differentiation; [GO:0003824] catalytic activity; [GO:0016740] transferase activity; [GO:0140096] catalytic activity, acting on a protein; [GO:0060089] molecular transducer activity	GO:0098821 BMP receptor activity;GO:0004675 transmembrane receptor protein serine/threonine kinase activity;GO:0036122 BMP binding		[IPR006207] Cystine knot, C-terminal; [IPR008835] Sclerostin/Sclerostin domain-containing protein 1; [IPR029034] Cystine-knot cytokine	yes		principal1		MP:0001092 abnormal trigeminal ganglion morphology; MP:0011110 preweaning lethality, incomplete penetrance; MP:0011088 neonatal lethality, incomplete penetrance; MP:0003755 abnormal palate morphology; MP:0000088 short mandible; MP:0002896 abnormal bone mineralization; MP:0008874 decreased physiological sensitivity to xenobiotic; MP:0001289 persistence of hyaloid vascular system; MP:0000062 increa…			26	114	[{"UniProt":"Q9CQN4","EnsemblGene":["ENSMUSG00000036169"],"EnsemblTrans":[["ENSMUST00000041407","ENSMUSP00000040230","principal1"]],"RefSeq":[["NM_025312","NP_079588","VALIDATED"]],"UCSC":["uc007njx"],"SwissProt":["SOSD1_MOUSE"]}]		0.0	0.0	0.0	0.0	0.0	0.0	0.0	0.0	0.0	0.0	0.0	0.0	0.0	0.0	0.0	0.0	0.0	0.0	1.0	0.0
Fstl4	320027	symbol	M. musculus	320027	M. musculus	Fstl4	follistatin-like 4	Enables brain-derived neurotrophic factor binding activity. Acts upstream of or within negative regulation of brain-derived neurotrophic factor receptor signaling pathway; negative regulation of collateral sprouting; and negative regulation of dendritic spine development. Located in secretory granule. Is expressed in medulla oblongata basal plate mantle layer; neural retina; olfactory cortex mant…	GO:0031549 negative regulation of brain-derived neurotrophic factor receptor signaling pathway;GO:0031548 regulation of brain-derived neurotrophic factor receptor signaling pathway;GO:0048671 negative regulation of collateral sprouting	GO:0030141 secretory granule;GO:0099503 secretory vesicle;GO:0031410 cytoplasmic vesicle	[GO:0005576] extracellular region; [GO:0030154] cell differentiation; [GO:0031410] cytoplasmic vesicle; [GO:0043226] organelle; [GO:0048856] anatomical structure development; [GO:0023052] signaling	GO:0048403 brain-derived neurotrophic factor binding;GO:0043121 neurotrophin binding;GO:0019838 growth factor binding		[IPR002048] EF-hand domain; [IPR002350] Kazal domain; [IPR003598] Immunoglobulin subtype 2; [IPR003599] Immunoglobulin subtype; [IPR007110] Immunoglobulin-like domain; [IPR011992] EF-hand domain pair; [IPR013783] Immunoglobulin-like fold; [IPR015943] WD40/YVTN repeat-like-containing domain superfamily; [IPR018247] EF-Hand 1, calcium-binding site; [IPR036058] Kazal domain superfamily; [IPR036179] …	yes		principal1		MP:0002169 no abnormal phenotype detected			2	24	[{"UniProt":"Q5STE3","EnsemblGene":["ENSMUSG00000036264"],"EnsemblTrans":[["ENSMUST00000036796","ENSMUSP00000042007","principal1"]],"RefSeq":[["NM_177059","NP_796033","VALIDATED"]],"UCSC":["uc007ivp"],"SwissProt":["FSTL4_MOUSE"]}]		0.0	0.0	0.0	0.0	0.0	0.0	0.0	0.0	0.0	1.0	1.0	0.0	0.0	0.0	0.0	0.0	0.0	0.0	0.0	0.0
Arsi	545260	symbol	M. musculus	545260	M. musculus	Arsi	arylsulfatase i	Predicted to enable metal ion binding activity and sulfuric ester hydrolase activity. Predicted to be located in endoplasmic reticulum and extracellular region. Is expressed in several structures, including cartilage condensation; foregut; limb; notochord; and sensory organ. Orthologous to human ARSI (arylsulfatase family member I). [provided by Alliance of Genome Resources, Apr 2022]		GO:0005783 endoplasmic reticulum;GO:0005576 extracellular region;GO:0012505 endomembrane system	[GO:0003824] catalytic activity; [GO:0016787] hydrolase activity; [GO:0043226] organelle; [GO:0005783] endoplasmic reticulum; [GO:0005576] extracellular region	GO:0008484 sulfuric ester hydrolase activity;GO:0016788 hydrolase activity, acting on ester bonds;GO:0016787 hydrolase activity		[IPR000917] Sulfatase, N-terminal; [IPR017850] Alkaline-phosphatase-like, core domain superfamily; [IPR024607] Sulfatase, conserved site; [IPR047115] Arylsulfatase B	yes		principal1					(Human)2	5	[{"UniProt":"Q32KI9","EnsemblGene":["ENSMUSG00000036412"],"EnsemblTrans":[["ENSMUST00000040359","ENSMUSP00000043966","principal1"]],"RefSeq":[["NM_001038499","NP_001033588","VALIDATED"]],"UCSC":["uc008fbe"],"SwissProt":["ARSI_MOUSE"]}]		0.0	0.0	0.0	0.0	0.0	0.0	0.0	0.0	0.0	0.0	0.0	0.0	0.0	0.0	0.0	0.0	0.0	0.0	0.0	0.0
Wtip	101543	symbol	M. musculus	101543	M. musculus	Wtip	WT1 interacting protein	Enables transcription corepressor activity. Predicted to be involved in several processes, including negative regulation of hippo signaling; regulation of gene expression; and response to hypoxia. Predicted to act upstream of or within gene silencing by miRNA. Predicted to be located in cell junction; cytoplasm; and plasma membrane. Predicted to be part of transcription regulator complex. Predict…	GO:0035331 negative regulation of hippo signaling;GO:0060148 positive regulation of post-transcriptional gene silencing;GO:1900370 positive regulation of post-transcriptional gene silencing by RNA	GO:0000932 P-body;GO:0005912 adherens junction;GO:0036464 cytoplasmic ribonucleoprotein granule	[GO:0031047] gene silencing by RNA; [GO:0043226] organelle; [GO:0005634] nucleus; [GO:0005886] plasma membrane; [GO:0006351] DNA-templated transcription; [GO:0006355] regulation of DNA-templated transcription; [GO:0005829] cytosol; [GO:0007010] cytoskeleton organization; [GO:0140110] transcription regulator activity; [GO:0048856] anatomical structure development; [GO:0023052] signaling	GO:0003714 transcription corepressor activity;GO:0003712 transcription coregulator activity;GO:0140110 transcription regulator activity		[IPR001781] Zinc finger, LIM-type; [IPR047172] Ajuba-like; [IPR047245] Ajuba-like, LIM domain 1; [IPR047247] Ajuba-like, LIM domain 2; [IPR047248] Ajuba-like, LIM domain 3			principal1		MP:0011110 preweaning lethality, incomplete penetrance; MP:0002962 increased urine protein level; MP:0011094 embryonic lethality before implantation, complete penetrance; MP:0008140 podocyte foot process effacement; MP:0005165 increased susceptibility to injury			7	22	[{"UniProt":"Q7TQJ8","EnsemblGene":["ENSMUSG00000036459"],"EnsemblTrans":[["ENSMUST00000038537","ENSMUSP00000047623","principal1"]],"RefSeq":[["NM_207212","NP_997095","VALIDATED"]],"UCSC":["uc009gis"],"SwissProt":["WTIP_MOUSE"]}]	(mmu04392)Hippo signaling pathway - multiple species - Mus musculus (house mouse); (mmu04390)Hippo signaling pathway - Mus musculus (house mouse)	0.0	0.0	0.0	0.0	0.0	0.0	0.0	0.0	0.0	0.0	0.0	0.0	0.0	0.0	0.0	0.0	0.0	0.0	0.0	1.0
Lgi4	243914	symbol	M. musculus	243914	M. musculus	Lgi4	leucine-rich repeat LGI family, member 4	Involved in regulation of myelination. Acts upstream of or within adult locomotory behavior and neurogenesis. Located in extracellular space. Is expressed in several structures, including adipose tissue; alimentary system; nervous system; reproductive system; and sensory organ. Human ortholog(s) of this gene implicated in arthrogryposis multiplex congenita-1 and childhood absence epilepsy. Orthol…	GO:0022011 myelination in peripheral nervous system;GO:0032292 peripheral nervous system axon ensheathment;GO:0014009 glial cell proliferation	GO:0005615 extracellular space;GO:0005576 extracellular region;GO:0110165 cellular anatomical entity	[GO:0048856] anatomical structure development; [GO:0005576] extracellular region; [GO:0005615] extracellular space; [GO:0030154] cell differentiation	GO:0005515 protein binding;GO:0005488 binding;GO:0003674 molecular_function		[IPR000483] Cysteine-rich flanking region, C-terminal; [IPR001611] Leucine-rich repeat; [IPR003591] Leucine-rich repeat, typical subtype; [IPR005492] Leucine-rich glioma-inactivated , EPTP repeat; [IPR009039] EAR; [IPR032675] Leucine-rich repeat domain superfamily	yes		principal1		MP:0011088 neonatal lethality, incomplete penetrance; MP:0011086 postnatal lethality, incomplete penetrance; MP:0011100 preweaning lethality, complete penetrance; MP:0001265 decreased body size; MP:0000433 microcephaly; MP:0001262 decreased body weight; MP:0001399 hyperactivity; MP:0000564 syndactyly; MP:0003723 abnormal long bone morphology; MP:0002110 abnormal digit morphology; MP:0002109 abnor…	(Human)OMIM ID:617468 Arthrogryposis multiplex congenita 1, neurogenic, with myelin defect	(Human)DOID:0080978 arthrogryposis multiplex congenita-1;DOID:1825 childhood absence epilepsy	4	27	[{"UniProt":"Q8K1S1","EnsemblGene":["ENSMUSG00000036560"],"EnsemblTrans":[["ENSMUST00000039775","ENSMUSP00000041579","principal1"]],"RefSeq":[["NM_144556","NP_653139","VALIDATED"]],"UCSC":["uc009ghz"],"SwissProt":["LGI4_MOUSE"]}]		0.0	0.0	0.0	0.0	0.0	0.0	0.0	0.0	0.0	1.0	0.0	0.0	1.0	0.0	0.0	0.0	0.0	0.0	0.0	0.0
Fam135b	70363	symbol	M. musculus	70363	M. musculus	Fam135b	family with sequence similarity 135, member B	Predicted to be involved in cellular lipid metabolic process. Is expressed in medulla oblongata; spinal cord; and ventral grey horn. Orthologous to human FAM135B (family with sequence similarity 135 member B). [provided by Alliance of Genome Resources, Apr 2022]	GO:0044255 cellular lipid metabolic process;GO:0006629 lipid metabolic process;GO:0044237 cellular metabolic process	GO:0005575 cellular_component	[GO:0006629] lipid metabolic process			[IPR007751] Domain of unknown function DUF676, lipase-like; [IPR022122] Protein FAM135; [IPR029058] Alpha/Beta hydrolase fold; [IPR044294] Lipase-like			principal1		MP:0009142 decreased prepulse inhibition			(Human)3	11	[{"UniProt":"Q9DAI6","EnsemblGene":["ENSMUSG00000036800"],"EnsemblTrans":[["ENSMUST00000022953","ENSMUSP00000022953","principal1"]],"RefSeq":[["NM_177819","NP_808487","VALIDATED"],["XM_006521393","XP_006521456","MODEL"],["XM_006521395","XP_006521458","MODEL"]],"UCSC":["uc011ztr"],"SwissProt":["F135B_MOUSE"]}]		0.0	0.0	0.0	0.0	0.0	0.0	0.0	0.0	0.0	0.0	0.0	0.0	0.0	0.0	0.0	0.0	0.0	0.0	0.0	0.0
Slc6a20a	102680	symbol	M. musculus	102680	M. musculus	Slc6a20a	solute carrier family 6 (neurotransmitter transporter), member 20A	Enables L-proline transmembrane transporter activity. Involved in proline import across plasma membrane. Acts upstream of or within amino-acid betaine transport and proline transmembrane transport. Located in apical plasma membrane. Is expressed in early conceptus; metanephros; and secondary oocyte. Human ortholog(s) of this gene implicated in iminoglycinuria. Orthologous to human SLC6A20 (solute…	GO:1904271 L-proline import across plasma membrane;GO:1904555 L-proline transmembrane transport;GO:1905647 proline import across plasma membrane	GO:0016324 apical plasma membrane;GO:0045177 apical part of cell;GO:0098590 plasma membrane region	[GO:0005215] transporter activity; [GO:0055085] transmembrane transport; [GO:0005886] plasma membrane	GO:0015199 amino-acid betaine transmembrane transporter activity;GO:0005298 proline:sodium symporter activity;GO:0015193 L-proline transmembrane transporter activity		[IPR000175] Sodium:neurotransmitter symporter; [IPR037272] Sodium:neurotransmitter symporter superfamily; [IPR002438] Neutral amino acid SLC6 transporter		yes	principal1	yes		(Human)OMIM ID:138500 Hyperglycinuria	(Human)DOID:0112265 iminoglycinuria	3	25	[{"UniProt":"Q8VDB9","EnsemblGene":["ENSMUSG00000036814"],"EnsemblTrans":[["ENSMUST00000040960","ENSMUSP00000047690","principal1"]],"RefSeq":[["NM_139142","NP_631881","PROVISIONAL"]],"UCSC":["uc009sgk"],"SwissProt":["S620A_MOUSE"]}]		0.0	0.0	0.0	0.0	0.0	0.0	1.0	0.0	0.0	0.0	0.0	0.0	0.0	1.0	0.0	0.0	0.0	0.0	0.0	0.0
Acaa2	52538	symbol	M. musculus	52538	M. musculus	Acaa2	acetyl-CoA acyltransferase 2	Predicted to enable acetyl-CoA C-acetyltransferase activity and acyl-CoA hydrolase activity. Predicted to be involved in several processes, including cellular response to hypoxia; fatty acid beta-oxidation; and regulation of mitochondrial membrane permeability. Predicted to act upstream of or within fatty acid metabolic process. Located in mitochondrial inner membrane. Is expressed in several str…	GO:1902109 negative regulation of mitochondrial membrane permeability involved in apoptotic process;GO:1901029 negative regulation of mitochondrial outer membrane permeabilization involved in apoptotic signaling pathway;GO:0035795 negative regulation of mitochondrial membrane permeability	GO:0005759 mitochondrial matrix;GO:0005743 mitochondrial inner membrane;GO:0019866 organelle inner membrane	[GO:0003824] catalytic activity; [GO:0016740] transferase activity; [GO:0043226] organelle; [GO:0005739] mitochondrion; [GO:0006629] lipid metabolic process; [GO:0016787] hydrolase activity; [GO:1901135] carbohydrate derivative metabolic process; [GO:0006790] sulfur compound metabolic process; [GO:0055086] nucleobase-containing small molecule metabolic process; [GO:0023052] signaling; [GO:0061024…	GO:0003986 acetyl-CoA hydrolase activity;GO:0003985 acetyl-CoA C-acetyltransferase activity;GO:0016453 C-acetyltransferase activity		[IPR002155] Thiolase; [IPR016039] Thiolase-like; [IPR020610] Thiolase, active site; [IPR020613] Thiolase, conserved site; [IPR020615] Thiolase, acyl-enzyme intermediate active site; [IPR020616] Thiolase, N-terminal; [IPR020617] Thiolase, C-terminal			principal1					3	39	[{"UniProt":"Q8BWT1","EnsemblGene":["ENSMUSG00000036880"],"EnsemblTrans":[["ENSMUST00000041053","ENSMUSP00000037348","principal1"]],"RefSeq":[["NM_177470","NP_803421","PROVISIONAL"]],"UCSC":["uc008fpt"],"SwissProt":["THIM_MOUSE"]}]	(mmu00062)Fatty acid elongation - Mus musculus (house mouse); (mmu00071)Fatty acid degradation - Mus musculus (house mouse); (mmu00280)Valine, leucine and isoleucine degradation - Mus musculus (house mouse)	0.0	0.0	0.0	0.0	0.0	0.0	0.0	0.0	0.0	1.0	0.0	0.0	0.0	0.0	0.0	0.0	0.0	0.0	0.0	0.0
Slc39a12	277468	symbol	M. musculus	277468	M. musculus	Slc39a12	solute carrier family 39 (zinc transporter), member 12	Enables zinc ion transmembrane transporter activity. Acts upstream of or within several processes, including regulation of microtubule polymerization; regulation of neuron projection development; and zinc ion import across plasma membrane. Located in perinuclear region of cytoplasm and plasma membrane. Is expressed in embryo mesenchyme; forelimb; and nervous system. Orthologous to human SLC39A12 …	GO:0071578 zinc ion import across plasma membrane;GO:1903672 positive regulation of sprouting angiogenesis;GO:0071577 zinc ion transmembrane transport	GO:0048471 perinuclear region of cytoplasm;GO:0005886 plasma membrane;GO:0071944 cell periphery	[GO:0055085] transmembrane transport; [GO:0005215] transporter activity; [GO:0005886] plasma membrane; [GO:0023052] signaling; [GO:0048856] anatomical structure development; [GO:0030154] cell differentiation; [GO:0007010] cytoskeleton organization; [GO:0065003] protein-containing complex assembly	GO:0140410 monoatomic cation:bicarbonate symporter activity;GO:0005385 zinc ion transmembrane transporter activity;GO:0015106 bicarbonate transmembrane transporter activity		[IPR003689] Zinc/iron permease; [IPR041137] Zinc transporter ZIP4, N-terminal		yes	principal2	yes				2	17	[{"UniProt":"Q5FWH7","EnsemblGene":["ENSMUSG00000036949"],"EnsemblTrans":[["ENSMUST00000082290","ENSMUSP00000080911","principal2"],["ENSMUST00000114731","ENSMUSP00000110379","alternative2"]],"RefSeq":[["NM_001012305","NP_001012305","VALIDATED"]],"UCSC":["uc008ikl"],"SwissProt":["S39AC_MOUSE"]}]	(mmu05012)Parkinson disease - Mus musculus (house mouse); (mmu05010)Alzheimer disease - Mus musculus (house mouse)	0.0	0.0	0.0	0.0	0.0	0.0	1.0	0.0	0.0	1.0	0.0	0.0	0.0	0.0	0.0	1.0	0.0	0.0	0.0	0.0
Islr	26968	symbol	M. musculus	26968	M. musculus	Islr	immunoglobulin superfamily containing leucine-rich repeat	Located in extracellular space. Is expressed in several structures, including embryo mesenchyme; genitourinary system; meninges; musculature; and retina layer. Orthologous to human ISLR (immunoglobulin superfamily containing leucine rich repeat). [provided by Alliance of Genome Resources, Apr 2022]	(Human)GO:0007155 cell adhesion;GO:0009987 cellular process;GO:0008150 biological_process	GO:0005615 extracellular space;GO:0005576 extracellular region;GO:0110165 cellular anatomical entity	[GO:0005576] extracellular region; [GO:0005615] extracellular space			[IPR000483] Cysteine-rich flanking region, C-terminal; [IPR001611] Leucine-rich repeat; [IPR003591] Leucine-rich repeat, typical subtype; [IPR003598] Immunoglobulin subtype 2; [IPR007110] Immunoglobulin-like domain; [IPR013098] Immunoglobulin I-set; [IPR013783] Immunoglobulin-like fold; [IPR032675] Leucine-rich repeat domain superfamily; [IPR036179] Immunoglobulin-like domain superfamily	yes		principal1		MP:0004852 decreased testis weight; MP:0008489 slow postnatal weight gain; MP:0002398 abnormal bone marrow cell morphology/development; MP:0004988 increased osteoblast cell number; MP:0004357 long tibia; MP:0010924 abnormal osteoid morphology; MP:0010926 increased osteoid volume; MP:0004986 abnormal osteoblast morphology; MP:0009709 hydrometra; MP:0008951 long radius			6	29	[{"UniProt":"Q6GU68","EnsemblGene":["ENSMUSG00000037206"],"EnsemblTrans":[["ENSMUST00000041477","ENSMUSP00000045142","principal1"],["ENSMUST00000168864","ENSMUSP00000126963","principal1"]],"RefSeq":[["NM_001195431","NP_001182360","VALIDATED"],["NM_012043","NP_036173","VALIDATED"]],"UCSC":["uc009pwk"],"SwissProt":["ISLR_MOUSE"]},{"UniProt":"A0A146E664","RefSeq":[["NM_001195431","NP_001182360","VAL…		0.0	0.0	0.0	0.0	0.0	0.0	0.0	0.0	0.0	0.0	0.0	0.0	0.0	0.0	0.0	0.0	0.0	0.0	0.0	0.0
Rsrp1	27981	symbol	M. musculus	27981	M. musculus	Rsrp1	arginine/serine rich protein 1	Is expressed in several structures, including central nervous system; extraembryonic component; and retina. Orthologous to human RSRP1 (arginine and serine rich protein 1). [provided by Alliance of Genome Resources, Apr 2022]	GO:0000245 spliceosomal complex assembly;GO:0022618 protein-RNA complex assembly;GO:0071826 protein-RNA complex organization	GO:0005634 nucleus;GO:0043231 intracellular membrane-bounded organelle;GO:0043227 membrane-bounded organelle	[GO:0043226] organelle; [GO:0005634] nucleus; [GO:0065003] protein-containing complex assembly; [GO:0016071] mRNA metabolic process	GO:0003674 molecular_function		[IPR029656] Arginine/serine-rich protein 1			principal1					1	20	[{"UniProt":"Q3UC65","EnsemblGene":["ENSMUSG00000037266"],"EnsemblTrans":[["ENSMUST00000078084","ENSMUSP00000077226","principal1"]],"RefSeq":[["NM_023665","NP_076154","PROVISIONAL"]],"UCSC":["uc008vfx","uc008vfz"],"SwissProt":["RSRP1_MOUSE"]}]		0.0	0.0	0.0	0.0	0.0	0.0	0.0	0.0	0.0	0.0	0.0	0.0	0.0	0.0	0.0	0.0	0.0	0.0	0.0	0.0
Slc9a7	236727	symbol	M. musculus	236727	M. musculus	Slc9a7	solute carrier family 9 (sodium/hydrogen exchanger), member 7	Predicted to enable potassium:proton antiporter activity and sodium:proton antiporter activity. Predicted to be involved in potassium ion transmembrane transport; regulation of Golgi lumen acidification; and sodium ion import across plasma membrane. Predicted to act upstream of or within potassium ion transport. Predicted to be located in recycling endosome membrane and trans-Golgi network. Predi…	GO:1905526 regulation of Golgi lumen acidification;GO:0032847 regulation of cellular pH reduction;GO:0098719 sodium ion import across plasma membrane	GO:0055038 recycling endosome membrane;GO:0055037 recycling endosome;GO:0005802 trans-Golgi network	[GO:0055085] transmembrane transport; [GO:0005215] transporter activity; [GO:0043226] organelle; [GO:0005794] Golgi apparatus; [GO:0005886] plasma membrane; [GO:0031410] cytoplasmic vesicle; [GO:0005768] endosome	GO:0015386 potassium:proton antiporter activity;GO:0015385 sodium:proton antiporter activity;GO:0022821 solute:potassium antiporter activity		[IPR006153] Cation/H+ exchanger; [IPR018422] Cation/H+ exchanger, CPA1 family; [IPR002090] Sodium/hydrogen exchanger 6/7/9; [IPR004709] Na+/H+ exchanger		yes	principal1	yes		(Human)OMIM ID:301024 Intellectual developmental disorder, x-linked 108	(Human)DOID:0111844 X-linked intellectual developmental disorder 108	(Human)8	16	[{"UniProt":"Q8BLV3","EnsemblGene":["ENSMUSG00000037341"],"EnsemblTrans":[["ENSMUST00000072451","ENSMUSP00000072274","principal1"],["ENSMUST00000115393","ENSMUSP00000111051",""]],"RefSeq":[["NM_177353","NP_796327","VALIDATED"],["XM_006527616","XP_006527679","MODEL"]],"UCSC":["uc009sst","uc033jor"],"SwissProt":["SL9A7_MOUSE"]}]	(mmu04260)Cardiac muscle contraction - Mus musculus (house mouse)	0.0	0.0	0.0	0.0	0.0	0.0	1.0	0.0	0.0	0.0	0.0	0.0	0.0	0.0	0.0	0.0	0.0	0.0	0.0	0.0
Cdkn1c	12577	symbol	M. musculus	12577	M. musculus	Cdkn1c	cyclin dependent kinase inhibitor 1C	Predicted to enable protein kinase inhibitor activity. Involved in negative regulation of phosphorylation. Acts upstream of or within several processes, including animal organ development; genetic imprinting; and regulation of exit from mitosis. Located in nucleus. Is expressed in several structures, including alimentary system; central nervous system; extraembryonic component; genitourinary syst…	GO:1902746 regulation of lens fiber cell differentiation;GO:0007096 regulation of exit from mitosis;GO:0071514 genomic imprinting	GO:0005634 nucleus;GO:0005737 cytoplasm;GO:0043231 intracellular membrane-bounded organelle	[GO:0043226] organelle; [GO:0005634] nucleus; [GO:0098772] molecular function regulator activity; [GO:0006351] DNA-templated transcription; [GO:0006355] regulation of DNA-templated transcription; [GO:0002376] immune system process; [GO:0048856] anatomical structure development; [GO:0030154] cell differentiation; [GO:0006325] chromatin organization; [GO:0023052] signaling; [GO:0022414] reproductiv…	GO:0004861 cyclin-dependent protein serine/threonine kinase inhibitor activity;GO:0030291 protein serine/threonine kinase inhibitor activity;GO:0016538 cyclin-dependent protein serine/threonine kinase regulator activity		[IPR003175] Cyclin-dependent kinase inhibitor domain; [IPR044898] Cyclin-dependent kinase inhibitor domain superfamily			principal2		MP:0001716 abnormal placenta labyrinth morphology; MP:0005545 abnormal lens development; MP:0001785 edema; MP:0004200 decreased fetal size; MP:0003984 embryonic growth retardation; MP:0001304 cataract; MP:0002169 no abnormal phenotype detected; MP:0001954 respiratory distress; MP:0011088 neonatal lethality, incomplete penetrance; MP:0011086 postnatal lethality, incomplete penetrance; MP:0011100 p…	OMIM ID:130650 Beckwith-wiedemann syndrome;OMIM ID:189800 Preeclampsia/eclampsia 1;OMIM ID:609402 Preeclampsia/eclampsia 2;OMIM ID:609403 Preeclampsia/eclampsia 3;OMIM ID:609404 Preeclampsia/eclampsia 4;OMIM ID:614592 Bent bone dysplasia syndrome	DOID:5572 Beckwith-Wiedemann syndrome;DOID:10591 pre-eclampsia	63	415	[{"UniProt":"P49919","EnsemblGene":["ENSMUSG00000037664"],"EnsemblTrans":[["ENSMUST00000037287","ENSMUSP00000037302","principal2"],["ENSMUST00000167912","ENSMUSP00000128828","alternative2"]],"RefSeq":[["NM_001161624","NP_001155096","VALIDATED"],["NM_009876","NP_034006","VALIDATED"],["XM_006508471","XP_006508534"]],"UCSC":["uc009kpd"],"SwissProt":["CDN1C_MOUSE"]},{"UniProt":"Q791X1","RefSeq":[["NM…	(mmu04110)Cell cycle - Mus musculus (house mouse)	0.0	0.0	0.0	0.0	0.0	0.0	0.0	0.0	0.0	0.0	0.0	0.0	0.0	0.0	0.0	0.0	0.0	0.0	0.0	0.0
F11r	16456	symbol	M. musculus	16456	M. musculus	F11r	F11 receptor	Predicted to enable PDZ domain binding activity; integrin binding activity; and protein homodimerization activity. Involved in intestinal absorption; regulation of cytokine production; and regulation of membrane permeability. Acts upstream of or within cell adhesion and epithelial cell differentiation. Located in bicellular tight junction. Is expressed in several structures, including 4-8 cell st…	GO:0035683 memory T cell extravasation;GO:1902396 protein localization to bicellular tight junction;GO:1901552 positive regulation of endothelial cell development	GO:0036056 filtration diaphragm;GO:0036057 slit diaphragm;GO:0005923 bicellular tight junction	[GO:0007155] cell adhesion; [GO:0048856] anatomical structure development; [GO:0030154] cell differentiation; [GO:0005886] plasma membrane; [GO:0072659] protein localization to plasma membrane; [GO:0007010] cytoskeleton organization; [GO:0031410] cytoplasmic vesicle; [GO:0043226] organelle; [GO:0003013] circulatory system process; [GO:0023052] signaling; [GO:0002376] immune system process; [GO:00…	GO:0030165 PDZ domain binding;GO:0005178 integrin binding;GO:0050839 cell adhesion molecule binding		[IPR003598] Immunoglobulin subtype 2; [IPR003599] Immunoglobulin subtype; [IPR007110] Immunoglobulin-like domain; [IPR013106] Immunoglobulin V-set domain; [IPR013783] Immunoglobulin-like fold; [IPR036179] Immunoglobulin-like domain superfamily; [IPR042456] Junctional adhesion molecule A		yes	principal1	yes	MP:0011109 lethality throughout fetal growth and development, incomplete penetrance; MP:0005602 decreased angiogenesis; MP:0002376 abnormal dendritic cell physiology; MP:0005617 increased susceptibility to type IV hypersensitivity reaction		(Human)DOID:10763 hypertension	52	114	[{"UniProt":"O88792","EnsemblGene":["ENSMUSG00000038235"],"EnsemblTrans":[["ENSMUST00000043839","ENSMUSP00000041907","principal1"]],"RefSeq":[["NM_172647","NP_766235","VALIDATED"]],"UCSC":["uc007doo"],"SwissProt":["JAM1_MOUSE"]}]	(mmu04670)Leukocyte transendothelial migration - Mus musculus (house mouse); (mmu04530)Tight junction - Mus musculus (house mouse); (mmu04514)Cell adhesion molecules - Mus musculus (house mouse)	1.0	0.0	1.0	0.0	0.0	0.0	0.0	0.0	0.0	1.0	0.0	1.0	0.0	0.0	0.0	1.0	0.0	0.0	0.0	1.0
Creb3l2	208647	symbol	M. musculus	208647	M. musculus	Creb3l2	cAMP responsive element binding protein 3-like 2	Enables DNA-binding transcription activator activity, RNA polymerase II-specific and cAMP response element binding activity. Involved in chondrocyte differentiation; endoplasmic reticulum to Golgi vesicle-mediated transport; and positive regulation of transcription by RNA polymerase II. Predicted to be located in chromatin; nucleoplasm; and perinuclear endoplasmic reticulum. Is expressed in sever…	GO:0002062 chondrocyte differentiation;GO:0006986 response to unfolded protein;GO:0006888 endoplasmic reticulum to Golgi vesicle-mediated transport	GO:0097038 perinuclear endoplasmic reticulum;GO:0000139 Golgi membrane;GO:0005789 endoplasmic reticulum membrane	[GO:0006351] DNA-templated transcription; [GO:0006355] regulation of DNA-templated transcription; [GO:0140110] transcription regulator activity; [GO:0043226] organelle; [GO:0005634] nucleus; [GO:0048856] anatomical structure development; [GO:0030154] cell differentiation; [GO:0003677] DNA binding; [GO:0005694] chromosome; [GO:0005654] nucleoplasm; [GO:0005783] endoplasmic reticulum; [GO:0016192] …	GO:0035497 cAMP response element binding;GO:0001228 DNA-binding transcription activator activity, RNA polymerase II-specific;GO:0001216 DNA-binding transcription activator activity		[IPR004827] Basic-leucine zipper domain; [IPR046347] Basic-leucine zipper domain superfamily		yes	principal1		MP:0011087 neonatal lethality, complete penetrance; MP:0002116 abnormal craniofacial bone morphology; MP:0000547 short limbs; MP:0000167 decreased chondrocyte number; MP:0001270 distended abdomen; MP:0004686 decreased length of long bones; MP:0003662 abnormal long bone epiphyseal plate proliferative zone; MP:0004733 abnormal thoracic cavity morphology; MP:0002657 chondrodystrophy; MP:0003409 decr…			6	33	[{"UniProt":"Q8BH52","EnsemblGene":["ENSMUSG00000038648"],"EnsemblTrans":[["ENSMUST00000041093","ENSMUSP00000040208","principal1"]],"RefSeq":[["NM_178661","NP_848776","VALIDATED"]],"UCSC":["uc009bjf"],"SwissProt":["CR3L2_MOUSE"]}]	(mmu04962)Vasopressin-regulated water reabsorption - Mus musculus (house mouse); (mmu05030)Cocaine addiction - Mus musculus (house mouse); (mmu05031)Amphetamine addiction - Mus musculus (house mouse)	0.0	0.0	0.0	1.0	0.0	0.0	0.0	0.0	0.0	1.0	0.0	0.0	0.0	0.0	0.0	0.0	0.0	0.0	0.0	0.0
Dgki	320127	symbol	M. musculus	320127	M. musculus	Dgki	diacylglycerol kinase, iota	Enables GTPase inhibitor activity; diacylglycerol kinase activity; and small GTPase binding activity. Involved in regulation of synaptic vesicle exocytosis. Acts upstream of or within several processes, including chemical synaptic transmission; habituation; and modulation of chemical synaptic transmission. Located in Schaffer collateral - CA1 synapse; glutamatergic synapse; and perinuclear region…	GO:0046959 habituation;GO:0046958 nonassociative learning;GO:0046834 lipid phosphorylation	GO:0098891 extrinsic component of presynaptic active zone membrane;GO:0099147 extrinsic component of postsynaptic density membrane;GO:0098892 extrinsic component of postsynaptic specialization membrane	[GO:0023052] signaling; [GO:0003824] catalytic activity; [GO:0016740] transferase activity; [GO:0043226] organelle; [GO:0005634] nucleus; [GO:0005829] cytosol; [GO:0006629] lipid metabolic process; [GO:0005886] plasma membrane; [GO:0031410] cytoplasmic vesicle; [GO:0050877] nervous system process; [GO:0098772] molecular function regulator activity	GO:0005095 GTPase inhibitor activity;GO:0004143 ATP-dependent diacylglycerol kinase activity;GO:0001727 lipid kinase activity	yes	[IPR000756] Diacylglycerol kinase, accessory domain; [IPR001206] Diacylglycerol kinase, catalytic domain; [IPR002110] Ankyrin repeat; [IPR002219] Protein kinase C-like, phorbol ester/diacylglycerol-binding domain; [IPR016064] NAD kinase/diacylglycerol kinase-like domain superfamily; [IPR017438] Inorganic polyphosphate/ATP-NAD kinase, N-terminal; [IPR036770] Ankyrin repeat-containing domain superf…			principal2		MP:0000063 decreased bone mineral density; MP:0001258 decreased body length; MP:0010124 decreased bone mineral content; MP:0001386 abnormal maternal nurturing; MP:0005458 increased percent body fat/body weight; MP:0014142 increased body fat mass; MP:0003443 increased circulating glycerol level			2	20	[{"UniProt":"D3YWQ0","EnsemblGene":["ENSMUSG00000038665"],"EnsemblTrans":[["ENSMUST00000090314","ENSMUSP00000087788","alternative2"],["ENSMUST00000101532","ENSMUSP00000099071","principal2"]],"RefSeq":[["NM_001081206","NP_001074675","VALIDATED"],["NM_001347104","NP_001334033","VALIDATED"]],"UCSC":["uc009bjb"],"SwissProt":["DGKI_MOUSE"]}]	(mmu00561)Glycerolipid metabolism - Mus musculus (house mouse); (mmu04070)Phosphatidylinositol signaling system - Mus musculus (house mouse); (mmu00564)Glycerophospholipid metabolism - Mus musculus (house mouse)	0.0	1.0	0.0	1.0	1.0	0.0	0.0	0.0	0.0	0.0	0.0	0.0	1.0	0.0	0.0	0.0	0.0	0.0	0.0	0.0
Ak5	229949	symbol	M. musculus	229949	M. musculus	Ak5	adenylate kinase 5	Predicted to enable nucleoside diphosphate kinase activity. Predicted to be involved in nucleoside diphosphate phosphorylation and nucleoside triphosphate biosynthetic process. Predicted to act upstream of or within phosphorylation. Predicted to be located in centriolar satellite. Predicted to be active in cytosol. Is expressed in alimentary system; cranium; nervous system; and urinary system. Or…	GO:0046034 ATP metabolic process;GO:0009205 purine ribonucleoside triphosphate metabolic process;GO:0009199 ribonucleoside triphosphate metabolic process	GO:0034451 centriolar satellite;GO:0005813 centrosome;GO:0005815 microtubule organizing center	[GO:0003824] catalytic activity; [GO:0016740] transferase activity; [GO:1901135] carbohydrate derivative metabolic process; [GO:0055086] nucleobase-containing small molecule metabolic process; [GO:0005829] cytosol; [GO:0043226] organelle; [GO:0005856] cytoskeleton; [GO:0005815] microtubule organizing center	GO:0004017 adenylate kinase activity;GO:0050145 nucleoside monophosphate kinase activity;GO:0004550 nucleoside diphosphate kinase activity	yes	[IPR000850] Adenylate kinase/UMP-CMP kinase; [IPR006267] Adenylate kinase, isozyme 1/5; [IPR027417] P-loop containing nucleoside triphosphate hydrolase; [IPR033690] Adenylate kinase, conserved site			principal1					(Human)5	16	[{"UniProt":"Q920P5","EnsemblGene":["ENSMUSG00000039058"],"EnsemblTrans":[["ENSMUST00000045262","ENSMUSP00000042785","principal1"]],"RefSeq":[["NM_001081277","NP_001074746","VALIDATED"]],"UCSC":["uc008rtq"],"SwissProt":["KAD5_MOUSE"]}]	(mmu00730)Thiamine metabolism - Mus musculus (house mouse); (mmu01232)Nucleotide metabolism - Mus musculus (house mouse); (mmu00230)Purine metabolism - Mus musculus (house mouse)	0.0	0.0	0.0	0.0	0.0	0.0	0.0	0.0	0.0	0.0	0.0	0.0	0.0	0.0	0.0	0.0	0.0	0.0	0.0	0.0
Camk1d	227541	symbol	M. musculus	227541	M. musculus	Camk1d	calcium/calmodulin-dependent protein kinase ID	Predicted to enable calmodulin binding activity and calmodulin-dependent protein kinase activity. Involved in positive regulation of neuron projection development and positive regulation of neutrophil chemotaxis. Acts upstream of or within negative regulation of apoptotic process and positive regulation of apoptotic process. Predicted to be located in nucleus. Predicted to be active in cytoplasm.…	GO:0060267 positive regulation of respiratory burst;GO:0032793 positive regulation of CREB transcription factor activity;GO:0060263 regulation of respiratory burst	GO:0005634 nucleus;GO:0005737 cytoplasm;GO:0043231 intracellular membrane-bounded organelle	[GO:0036211] protein modification process; [GO:0003824] catalytic activity; [GO:0016740] transferase activity; [GO:0140096] catalytic activity, acting on a protein; [GO:0012501] programmed cell death; [GO:0043226] organelle; [GO:0005634] nucleus; [GO:0048856] anatomical structure development; [GO:0030154] cell differentiation; [GO:0006954] inflammatory response; [GO:0016192] vesicle-mediated tran…	GO:0004683 calmodulin-dependent protein kinase activity;GO:0005516 calmodulin binding;GO:0004674 protein serine/threonine kinase activity	yes	[IPR000719] Protein kinase domain; [IPR008271] Serine/threonine-protein kinase, active site; [IPR011009] Protein kinase-like domain superfamily; [IPR017441] Protein kinase, ATP binding site			principal1		MP:0000598 abnormal liver morphology; MP:0000063 decreased bone mineral density; MP:0010052 increased grip strength; MP:0002092 abnormal eye morphology; MP:0003961 decreased lean body mass; MP:0010024 increased total body fat amount; MP:0000691 enlarged spleen; MP:0000689 abnormal spleen morphology; MP:0005565 increased blood urea nitrogen level; MP:0002834 decreased heart weight; MP:0003450 enla…			6	28	[{"UniProt":"Q8BW96","EnsemblGene":["ENSMUSG00000039145"],"EnsemblTrans":[["ENSMUST00000044009","ENSMUSP00000037028","principal1"],["ENSMUST00000114987","ENSMUSP00000110638",""]],"RefSeq":[["NM_001290374","NP_001277303","VALIDATED"],["NM_001290375","NP_001277304","VALIDATED"],["NM_001290376","NP_001277305","VALIDATED"],["NM_177343","NP_796317","VALIDATED"]],"UCSC":["uc008ifp","uc056zje"],"SwissPr…	(Human)(hsa05214)Glioma; (hsa04925)Aldosterone synthesis and secretion; (hsa04921)Oxytocin signaling pathway	0.0	0.0	0.0	0.0	0.0	1.0	0.0	0.0	0.0	1.0	0.0	0.0	0.0	0.0	0.0	0.0	0.0	0.0	0.0	0.0
Lyplal1	226791	symbol	M. musculus	226791	M. musculus	Lyplal1	lysophospholipase-like 1	Predicted to enable carboxylic ester hydrolase activity and palmitoyl-(protein) hydrolase activity. Acts upstream of or within negative regulation of Golgi to plasma membrane protein transport and protein depalmitoylation. Located in cytosol. Is expressed in brain and genitourinary system. Orthologous to human LYPLAL1 (lysophospholipase like 1). [provided by Alliance of Genome Resources, Apr 2022]	GO:0042997 negative regulation of Golgi to plasma membrane protein transport;GO:0002084 protein depalmitoylation;GO:0098734 macromolecule depalmitoylation	GO:0005829 cytosol;GO:0005737 cytoplasm;GO:0005622 intracellular anatomical structure	[GO:0003824] catalytic activity; [GO:0016787] hydrolase activity; [GO:0005829] cytosol	GO:0008474 palmitoyl-(protein) hydrolase activity;GO:0098599 palmitoyl hydrolase activity;GO:0016790 thiolester hydrolase activity		[IPR003140] Phospholipase/carboxylesterase/thioesterase; [IPR029058] Alpha/Beta hydrolase fold			principal1		MP:0010052 increased grip strength; MP:0004609 vertebral fusion; MP:0002591 decreased mean corpuscular volume; MP:0002608 increased hematocrit; MP:0001529 abnormal vocalization; MP:0002968 increased circulating alkaline phosphatase level; MP:0006203 eye hemorrhage			2	24	[{"UniProt":"E9QLB2","EnsemblGene":["ENSMUSG00000039246"],"EnsemblTrans":[["ENSMUST00000045388","ENSMUSP00000048229","principal1"]],"RefSeq":[["NM_146106","NP_666218","VALIDATED"]],"UCSC":["uc007dzm"],"SwissProt":["E9QLB2_MOUSE"]},{"UniProt":"Q3UFF7","RefSeq":[["NM_146106","NP_666218","VALIDATED"]],"SwissProt":["LYPL1_MOUSE"]}]		0.0	0.0	0.0	0.0	0.0	0.0	0.0	0.0	0.0	0.0	0.0	0.0	0.0	0.0	0.0	0.0	0.0	0.0	0.0	0.0
Cntn5	244682	symbol	M. musculus	244682	M. musculus	Cntn5	contactin 5	Predicted to enable cell-cell adhesion mediator activity. Involved in presynapse assembly. Acts upstream of or within sensory perception of sound. Is active in GABA-ergic synapse. Is anchored component of presynaptic membrane. Is expressed in spinal cord. Orthologous to human CNTN5 (contactin 5). [provided by Alliance of Genome Resources, Apr 2022]	GO:0070593 dendrite self-avoidance;GO:0099054 presynapse assembly;GO:0099172 presynapse organization	GO:0098982 GABA-ergic synapse;GO:0042734 presynaptic membrane;GO:0097060 synaptic membrane	[GO:0050877] nervous system process; [GO:0005886] plasma membrane; [GO:0098631] cell adhesion mediator activity; [GO:0007155] cell adhesion; [GO:0048856] anatomical structure development; [GO:0030154] cell differentiation; [GO:0034330] cell junction organization	GO:0098632 cell-cell adhesion mediator activity;GO:0098631 cell adhesion mediator activity;GO:0050839 cell adhesion molecule binding		[IPR003598] Immunoglobulin subtype 2; [IPR003599] Immunoglobulin subtype; [IPR003961] Fibronectin type III; [IPR007110] Immunoglobulin-like domain; [IPR013098] Immunoglobulin I-set; [IPR013783] Immunoglobulin-like fold; [IPR036116] Fibronectin type III superfamily; [IPR036179] Immunoglobulin-like domain superfamily			principal1		MP:0000702 enlarged lymph nodes; MP:0002339 abnormal lymph node morphology; MP:0001496 audiogenic seizures			6	24	[{"UniProt":"P68500","EnsemblGene":["ENSMUSG00000039488"],"EnsemblTrans":[["ENSMUST00000074133","ENSMUSP00000073769","principal1"],["ENSMUST00000160216","ENSMUSP00000124327","principal1"]],"RefSeq":[["NM_001170787","NP_001164258","VALIDATED"],["XM_006509872","XP_006509935","MODEL"]],"UCSC":["uc012goa"],"SwissProt":["CNTN5_MOUSE"]},{"UniProt":"E9PYK7","EnsemblGene":["ENSMUSG00000039488"],"EnsemblT…		0.0	1.0	1.0	0.0	0.0	0.0	0.0	1.0	0.0	0.0	0.0	1.0	0.0	0.0	0.0	0.0	0.0	0.0	0.0	0.0
Strip2	320609	symbol	M. musculus	320609	M. musculus	Strip2	striatin interacting protein 2	Predicted to be involved in cell migration; cytoskeleton organization; and regulation of cell shape. Predicted to be located in cytoplasm. Predicted to be active in cytosol. Is expressed in brain. Orthologous to human STRIP2 (striatin interacting protein 2). [provided by Alliance of Genome Resources, Apr 2022]	GO:0008360 regulation of cell shape;GO:0022604 regulation of cell morphogenesis;GO:0016477 cell migration	GO:0005829 cytosol;GO:0005737 cytoplasm;GO:0005622 intracellular anatomical structure	[GO:0048870] cell motility; [GO:0005829] cytosol; [GO:0048856] anatomical structure development; [GO:0007010] cytoskeleton organization	GO:0003674 molecular_function		[IPR012486] Far11/STRP, N-terminal; [IPR021819] Far11/STRP, C-terminal; [IPR040185] Far11/STRP			principal1		MP:0009763 increased susceptibility to induced morbidity/mortality; MP:0005140 decreased cardiac muscle contractility; MP:0001944 abnormal pancreas morphology; MP:0003450 enlarged pancreas; MP:0002059 abnormal seminal vesicle morphology; MP:0003900 shortened QT interval			2	16	[{"UniProt":"Q8C9H6","EnsemblGene":["ENSMUSG00000039629"],"EnsemblTrans":[["ENSMUST00000046028","ENSMUSP00000036477","principal1"],["ENSMUST00000151738","ENSMUSP00000119506",""]],"RefSeq":[["NM_001037740","NP_001032829","VALIDATED"],["NM_177204","NP_796178","VALIDATED"]],"UCSC":["uc009bem","uc009beo"],"SwissProt":["STRP2_MOUSE"]},{"UniProt":"B2RW20","RefSeq":[["NM_177204","NP_796178","VALIDATED"]…		0.0	0.0	0.0	0.0	0.0	0.0	0.0	0.0	0.0	0.0	0.0	0.0	0.0	0.0	0.0	0.0	0.0	0.0	0.0	0.0
Slc6a5	104245	symbol	M. musculus	104245	M. musculus	Slc6a5	solute carrier family 6 (neurotransmitter transporter, glycine), member 5	Predicted to enable glycine:sodium symporter activity. Involved in neurotransmitter reuptake. Is active in glycinergic synapse. Is expressed in several structures, including adrenal gland; central nervous system; esophagus; lens; and male reproductive gland or organ. Used to study hyperekplexia 3. Human ortholog(s) of this gene implicated in hyperekplexia 3. Orthologous to human SLC6A5 (solute ca…	GO:0060012 synaptic transmission, glycinergic;GO:1903804 glycine import across plasma membrane;GO:0015816 glycine transport	GO:0098690 glycinergic synapse;GO:0031045 dense core granule;GO:0042734 presynaptic membrane	[GO:0005215] transporter activity; [GO:0023052] signaling; [GO:0055085] transmembrane transport; [GO:0031410] cytoplasmic vesicle; [GO:0043226] organelle; [GO:0005768] endosome; [GO:0005886] plasma membrane	GO:0015375 glycine:sodium symporter activity;GO:0005295 neutral L-amino acid:sodium symporter activity;GO:0015187 glycine transmembrane transporter activity		[IPR000175] Sodium:neurotransmitter symporter; [IPR037272] Sodium:neurotransmitter symporter superfamily		(Human)yes	principal1	yes	MP:0002083 premature death; MP:0011100 preweaning lethality, complete penetrance; MP:0011085 postnatal lethality, complete penetrance; MP:0001265 decreased body size; MP:0001921 reduced fertility; MP:0000120 malocclusion; MP:0001262 decreased body weight; MP:0002206 abnormal CNS synaptic transmission; MP:0004811 abnormal neuron physiology; MP:0001399 hyperactivity; MP:0008489 slow postnatal weigh…	OMIM ID:614618 Hyperekplexia 3	DOID:0060698 hyperekplexia 3	10	48	[{"UniProt":"B2RQX9","EnsemblGene":["ENSMUSG00000039728"],"EnsemblTrans":[["ENSMUST00000056442","ENSMUSP00000058699","principal1"],["ENSMUST00000107605","ENSMUSP00000103230","principal1"],["ENSMUST00000207753","ENSMUSP00000146917","principal1"]],"RefSeq":[["NM_001146013","NP_001139485","VALIDATED"],["NM_148931","NP_683733","VALIDATED"],["XM_006540547","XP_006540610","MODEL"]],"UCSC":["uc009hbv"],…	(mmu04721)Synaptic vesicle cycle - Mus musculus (house mouse)	0.0	1.0	0.0	0.0	0.0	0.0	1.0	0.0	0.0	0.0	0.0	0.0	0.0	0.0	0.0	0.0	0.0	1.0	0.0	0.0
Gpr26	233919	symbol	M. musculus	233919	M. musculus	Gpr26	G protein-coupled receptor 26	Predicted to enable G protein-coupled receptor activity. Predicted to be involved in adenylate cyclase-activating G protein-coupled receptor signaling pathway. Predicted to act upstream of or within signal transduction. Predicted to be located in plasma membrane. Predicted to be integral component of membrane. Is expressed in central nervous system. Orthologous to human GPR26 (G protein-coupled r…	GO:0007189 adenylate cyclase-activating G protein-coupled receptor signaling pathway;GO:0007188 adenylate cyclase-modulating G protein-coupled receptor signaling pathway;GO:0007186 G protein-coupled receptor signaling pathway	GO:0005886 plasma membrane;GO:0071944 cell periphery;GO:0016020 membrane	[GO:0023052] signaling; [GO:0060089] molecular transducer activity; [GO:0005886] plasma membrane	GO:0004930 G protein-coupled receptor activity;GO:0004888 transmembrane signaling receptor activity;GO:0038023 signaling receptor activity		[IPR000276] G protein-coupled receptor, rhodopsin-like; [IPR017452] GPCR, rhodopsin-like, 7TM		yes	principal1	yes	MP:0005559 increased circulating glucose level; MP:0010024 increased total body fat amount; MP:0005293 impaired glucose tolerance; MP:0008873 increased physiological sensitivity to xenobiotic; MP:0005178 increased circulating cholesterol level; MP:0001552 increased circulating triglyceride level; MP:0001363 increased anxiety-related response; MP:0002797 increased thigmotaxis; MP:0011939 increased…			3	23	[{"UniProt":"Q8BZA7","EnsemblGene":["ENSMUSG00000040125"],"EnsemblTrans":[["ENSMUST00000045840","ENSMUSP00000041664","principal1"]],"RefSeq":[["NM_173410","NP_775586","PROVISIONAL"]],"UCSC":["uc009kbs"],"SwissProt":["GPR26_MOUSE"]},{"UniProt":"Q0VBG4","RefSeq":[["NM_173410","NP_775586","PROVISIONAL"]],"SwissProt":["Q0VBG4_MOUSE"]}]		0.0	0.0	0.0	0.0	0.0	0.0	0.0	0.0	0.0	0.0	0.0	0.0	0.0	0.0	0.0	0.0	0.0	0.0	0.0	0.0
Thbs1	21825	symbol	M. musculus	21825	M. musculus	Thbs1	thrombospondin 1	The protein encoded by this gene is a subunit of a disulfide-linked homotrimeric protein. This protein is an adhesive glycoprotein that mediates cell-to-cell and cell-to-matrix interactions. This protein can bind to fibrinogen, fibronectin, laminin, type V collagen and integrins alpha-V/beta-1. This protein has been shown to play roles in platelet aggregation, angiogenesis, and tumorigenesis. Alt…	GO:0002605 negative regulation of dendritic cell antigen processing and presentation;GO:0002581 negative regulation of antigen processing and presentation of peptide or polysaccharide antigen via MHC class II;GO:0010751 negative regulation of nitric oxide mediated signal transduction	GO:0005577 fibrinogen complex;GO:0031091 platelet alpha granule;GO:0016529 sarcoplasmic reticulum	[GO:0005576] extracellular region; [GO:0007155] cell adhesion; [GO:0008289] lipid binding; [GO:0098772] molecular function regulator activity; [GO:0048856] anatomical structure development; [GO:0006954] inflammatory response; [GO:0002376] immune system process; [GO:0048870] cell motility; [GO:0055085] transmembrane transport; [GO:0023052] signaling; [GO:0051604] protein maturation; [GO:0036211] p…	GO:0070052 collagen V binding;GO:0070051 fibrinogen binding;GO:0030169 low-density lipoprotein particle binding		[IPR000742] EGF-like domain; [IPR000884] Thrombospondin type-1 (TSP1) repeat; [IPR001007] VWFC domain; [IPR001791] Laminin G domain; [IPR001881] EGF-like calcium-binding domain; [IPR003367] Thrombospondin, type 3-like repeat; [IPR008859] Thrombospondin, C-terminal; [IPR013320] Concanavalin A-like lectin/glucanase domain superfamily; [IPR017897] Thrombospondin, type 3 repeat; [IPR028974] TSP type-…	(Human)yes		principal1		MP:0000160 kyphosis; MP:0011101 prenatal lethality, incomplete penetrance; MP:0000598 abnormal liver morphology; MP:0001297 microphthalmia; MP:0001921 reduced fertility; MP:0001935 decreased litter size; MP:0000266 abnormal heart morphology; MP:0000274 enlarged heart; MP:0001175 abnormal lung morphology; MP:0008074 increased CD4-positive, alpha-beta T cell number; MP:0000219 increased neutrophil …	OMIM ID:270150 Sjogren syndrome	DOID:12894 Sjogren's syndrome	157	337	[{"UniProt":"Q80YQ1","EnsemblGene":["ENSMUSG00000040152"],"EnsemblTrans":[["ENSMUST00000039559","ENSMUSP00000044903","principal1"]],"RefSeq":[["NM_001313914","NP_001300843","REVIEWED"],["NM_011580","NP_035710","REVIEWED"]],"UCSC":["uc008lrq"],"SwissProt":["Q80YQ1_MOUSE"]},{"UniProt":"Q3TR40","RefSeq":[["NM_001313914","NP_001300843","REVIEWED"],["NM_011580","NP_035710","REVIEWED"]],"UCSC":["uc008l…	(mmu05219)Bladder cancer - Mus musculus (house mouse); (mmu05144)Malaria - Mus musculus (house mouse); (mmu04115)p53 signaling pathway - Mus musculus (house mouse)	1.0	0.0	1.0	0.0	0.0	1.0	1.0	0.0	1.0	0.0	1.0	1.0	1.0	0.0	0.0	0.0	1.0	0.0	1.0	0.0
Cdh12	215654	symbol	M. musculus	215654	M. musculus	Cdh12	cadherin 12	This gene encodes a member of the cadherin family of calcium-dependent glycoproteins that mediate cell adhesion and regulate many morphogenetic events during development. The encoded preproprotein is further processed to generate a mature protein. This gene is expressed in both the excitatory and inhibitory neurons in various areas of the adult central nervous system including the cerebellum, neo…	GO:0044331 cell-cell adhesion mediated by cadherin;GO:0016339 calcium-dependent cell-cell adhesion via plasma membrane cell adhesion molecules;GO:0034332 adherens junction organization	GO:0016342 catenin complex;GO:0019897 extrinsic component of plasma membrane;GO:0005912 adherens junction	[GO:0005886] plasma membrane; [GO:0007155] cell adhesion; [GO:0048856] anatomical structure development; [GO:0034330] cell junction organization	GO:0045296 cadherin binding;GO:0050839 cell adhesion molecule binding;GO:0005509 calcium ion binding		[IPR000233] Cadherin, Y-type LIR-motif; [IPR002126] Cadherin-like; [IPR015919] Cadherin-like superfamily; [IPR020894] Cadherin conserved site; [IPR027397] Catenin binding domain superfamily; [IPR039808] Cadherin		yes	principal1	yes				1	22	[{"UniProt":"Q5RJH3","EnsemblGene":["ENSMUSG00000040452"],"EnsemblTrans":[["ENSMUST00000075132","ENSMUSP00000074632","principal1"],["ENSMUST00000227496","ENSMUSP00000153750","principal1"]],"RefSeq":[["NM_001008420","NP_001008420","REVIEWED"],["XM_011245341","XP_011243643","MODEL"],["XM_011245342","XP_011243644","MODEL"],["XM_011245343","XP_011243645","MODEL"],["XM_011245344","XP_011243646","MODEL…		0.0	0.0	1.0	0.0	1.0	0.0	0.0	1.0	0.0	0.0	1.0	1.0	0.0	0.0	0.0	0.0	0.0	0.0	0.0	1.0
Tmem51	214359	symbol	M. musculus	214359	M. musculus	Tmem51	transmembrane protein 51	Predicted to be located in membrane. Predicted to be integral component of membrane. Is expressed in several structures, including alimentary system; brain; cardiovascular system; genitourinary system; and immune system. Orthologous to human TMEM51 (transmembrane protein 51). [provided by Alliance of Genome Resources, Apr 2022]	GO:0008150 biological_process	GO:0016020 membrane;GO:0110165 cellular anatomical entity;GO:0005575 cellular_component		GO:0003674 molecular_function		[IPR029265] Transmembrane protein 51		yes	principal1	yes	MP:0001325 abnormal retina morphology; MP:0001489 decreased startle reflex; MP:0009142 decreased prepulse inhibition; MP:0001406 abnormal gait; MP:0004738 abnormal auditory brainstem response; MP:0001556 increased circulating HDL cholesterol level; MP:0010088 decreased circulating fructosamine level; MP:0001486 abnormal startle reflex			(Human)1	19	[{"UniProt":"Q99LG1","EnsemblGene":["ENSMUSG00000040616"],"EnsemblTrans":[["ENSMUST00000036572","ENSMUSP00000042919","principal1"]],"RefSeq":[["NM_145402","NP_663377","VALIDATED"],["XM_006538713","XP_006538776"],["XM_006538714","XP_006538777"],["XM_006538715","XP_006538778","MODEL"],["XM_006538717","XP_006538780"],["XM_011250227","XP_011248529","MODEL"]],"UCSC":["uc008vpr"],"SwissProt":["TMM51_MO…		0.0	0.0	0.0	0.0	0.0	0.0	0.0	0.0	0.0	0.0	0.0	0.0	0.0	0.0	0.0	0.0	0.0	0.0	0.0	0.0
Cmtm5	67272	symbol	M. musculus	67272	M. musculus	Cmtm5	CKLF-like MARVEL transmembrane domain containing 5	Predicted to enable cytokine activity. Acts upstream of or within negative regulation of myoblast differentiation. Predicted to be located in extracellular space and membrane. Predicted to be integral component of membrane. Is expressed in central nervous system; dorsal root ganglion; sensory organ; and skeleton. Orthologous to human CMTM5 (CKLF like MARVEL transmembrane domain containing 5). [pr…	GO:0045662 negative regulation of myoblast differentiation;GO:0045661 regulation of myoblast differentiation;GO:0006935 chemotaxis	GO:0005615 extracellular space;GO:0005576 extracellular region;GO:0016020 membrane	[GO:0098772] molecular function regulator activity; [GO:0048018] receptor ligand activity; [GO:0005576] extracellular region; [GO:0005615] extracellular space; [GO:0023052] signaling; [GO:0048856] anatomical structure development; [GO:0030154] cell differentiation	GO:0005125 cytokine activity;GO:0048018 receptor ligand activity;GO:0030546 signaling receptor activator activity		[IPR008253] Marvel domain		yes	principal1	yes	MP:0005404 abnormal axon morphology			2	21	[{"UniProt":"Q9D6G9","EnsemblGene":["ENSMUSG00000040759"],"EnsemblTrans":[["ENSMUST00000037814","ENSMUSP00000036138","principal1"]],"RefSeq":[["NM_026066","NP_080342","PROVISIONAL"],["XM_017316162","XP_017171651"]],"UCSC":["uc007txo"],"SwissProt":["CKLF5_MOUSE"]},{"UniProt":"Q45TP8","EnsemblGene":["ENSMUSG00000040759"],"EnsemblTrans":[["ENSMUST00000227441","ENSMUSP00000153874",""]],"RefSeq":[["NM…		0.0	0.0	0.0	0.0	0.0	0.0	0.0	0.0	0.0	0.0	0.0	0.0	0.0	0.0	0.0	0.0	0.0	0.0	0.0	0.0
Nbl1	17965	symbol	M. musculus	17965	M. musculus	Nbl1	NBL1, DAN family BMP antagonist	Enables BMP binding activity and morphogen activity. Involved in several processes, including determination of dorsal identity; negative regulation of monocyte chemotaxis; and sequestering of BMP in extracellular matrix. Acts upstream of or within negative regulation of BMP signaling pathway; neuron projection morphogenesis; and positive regulation of neuron differentiation. Predicted to be activ…	GO:0038098 sequestering of BMP from receptor via BMP binding;GO:0035582 sequestering of BMP in extracellular matrix;GO:0048263 determination of dorsal identity	GO:0005615 extracellular space;GO:0005576 extracellular region;GO:0110165 cellular anatomical entity	[GO:0023052] signaling; [GO:0048856] anatomical structure development; [GO:0030154] cell differentiation; [GO:0005576] extracellular region; [GO:0005615] extracellular space; [GO:0098772] molecular function regulator activity; [GO:0048018] receptor ligand activity; [GO:0002376] immune system process; [GO:0048870] cell motility	GO:0016015 morphogen activity;GO:0036122 BMP binding;GO:0019955 cytokine binding		[IPR004133] DAN; [IPR006207] Cystine knot, C-terminal; [IPR016728] Neuroblastoma suppressor of tumourigenicity 1; [IPR029034] Cystine-knot cytokine	yes		principal1		MP:0002169 no abnormal phenotype detected; MP:0001970 abnormal pain threshold			3	39	[{"UniProt":"Q61477","EnsemblGene":["ENSMUSG00000041120"],"EnsemblTrans":[["ENSMUST00000042844","ENSMUSP00000045608","principal1"]],"RefSeq":[["NM_008675","NP_032701","VALIDATED"],["XM_006538625","XP_006538688","MODEL"],["XM_006538626","XP_006538689"]],"UCSC":["uc008vls"],"SwissProt":["NBL1_MOUSE"]}]	(mmu04350)TGF-beta signaling pathway - Mus musculus (house mouse)	0.0	0.0	0.0	0.0	0.0	0.0	0.0	0.0	0.0	0.0	0.0	0.0	0.0	0.0	0.0	0.0	0.0	0.0	0.0	0.0
Syt15	319508	symbol	M. musculus	319508	M. musculus	Syt15	synaptotagmin XV	Predicted to enable several functions, including SNARE binding activity; calcium ion binding activity; and phospholipid binding activity. Predicted to be involved in calcium-ion regulated exocytosis; cellular response to calcium ion; and regulation of secretion by cell. Is extrinsic component of membrane. Is expressed in several structures, including brain; heart; lung; skeletal muscle; and testi…	GO:0014059 regulation of dopamine secretion;GO:0017158 regulation of calcium ion-dependent exocytosis;GO:0017156 calcium-ion regulated exocytosis	GO:0070382 exocytic vesicle;GO:0030133 transport vesicle;GO:0099503 secretory vesicle	[GO:0008289] lipid binding; [GO:0023052] signaling; [GO:0016192] vesicle-mediated transport	GO:0005544 calcium-dependent phospholipid binding;GO:0001786 phosphatidylserine binding;GO:0030276 clathrin binding		[IPR000008] C2 domain; [IPR035892] C2 domain superfamily		yes	principal1	yes				1	12	[{"UniProt":"Q8C6N3","EnsemblGene":["ENSMUSG00000041479"],"EnsemblTrans":[["ENSMUST00000035351","ENSMUSP00000036755","principal1"],["ENSMUST00000119693","ENSMUSP00000113725",""]],"RefSeq":[["NM_176931","NP_795905","VALIDATED"],["NM_181529","NP_852682","VALIDATED"]],"UCSC":["uc007tam","uc007tan"],"SwissProt":["SYT15_MOUSE"]}]		0.0	0.0	0.0	0.0	0.0	0.0	0.0	0.0	0.0	0.0	1.0	0.0	0.0	0.0	0.0	0.0	1.0	0.0	0.0	0.0
Sox5	20678	symbol	M. musculus	20678	M. musculus	Sox5	SRY (sex determining region Y)-box 5	Enables DNA-binding transcription factor activity, RNA polymerase II-specific and RNA polymerase II cis-regulatory region sequence-specific DNA binding activity. Involved in cartilage condensation; chondrocyte differentiation; and positive regulation of chondrocyte differentiation. Acts upstream of or within several processes, including neurogenesis; regulation of timing of neuron differentiation…	GO:2000741 positive regulation of mesenchymal stem cell differentiation;GO:0060164 regulation of timing of neuron differentiation;GO:0055059 asymmetric neuroblast division	GO:0005667 transcription regulator complex;GO:0032991 protein-containing complex;GO:0005634 nucleus	[GO:0043226] organelle; [GO:0005634] nucleus; [GO:0003677] DNA binding; [GO:0048856] anatomical structure development; [GO:0030154] cell differentiation; [GO:0006351] DNA-templated transcription; [GO:0006355] regulation of DNA-templated transcription; [GO:0140110] transcription regulator activity	GO:0000978 RNA polymerase II cis-regulatory region sequence-specific DNA binding;GO:0000987 cis-regulatory region sequence-specific DNA binding;GO:0000981 DNA-binding transcription factor activity, RNA polymerase II-specific		[IPR009071] High mobility group box domain; [IPR036910] High mobility group box domain superfamily			principal1		MP:0002169 no abnormal phenotype detected; MP:0001954 respiratory distress; MP:0011087 neonatal lethality, complete penetrance; MP:0001953 respiratory failure; MP:0000157 abnormal sternum morphology; MP:0000074 abnormal neurocranium morphology; MP:0002896 abnormal bone mineralization; MP:0004321 short sternum; MP:0009890 cleft secondary palate; MP:0001575 cyanosis; MP:0009886 failure of palatal s…	(Human)OMIM ID:616803 Lamb-shaffer syndrome		29	176	[{"UniProt":"B2KFM9","EnsemblGene":["ENSMUSG00000041540"],"EnsemblTrans":[["ENSMUST00000038815","ENSMUSP00000047567","principal1"]],"RefSeq":[["NM_011444","NP_035574","VALIDATED"]],"UCSC":["uc009eqk"],"SwissProt":["B2KFM9_MOUSE"]},{"UniProt":"B2KFM4","EnsemblGene":["ENSMUSG00000041540"],"EnsemblTrans":[["ENSMUST00000111749","ENSMUSP00000107378",""]],"RefSeq":[["NM_001243163","NP_001230092","VALID…		0.0	0.0	0.0	0.0	0.0	0.0	0.0	0.0	0.0	0.0	0.0	0.0	0.0	0.0	0.0	0.0	0.0	0.0	0.0	0.0
Fmod	14264	symbol	M. musculus	14264	M. musculus	Fmod	fibromodulin	Predicted to be located in collagen-containing extracellular matrix and extracellular region. Predicted to be active in extracellular space. Is expressed in several structures, including central nervous system; heart and pericardium; intraembryonic coelom; jaw; and skeleton. Orthologous to human FMOD (fibromodulin). [provided by Alliance of Genome Resources, Apr 2022]	(Human)GO:0007181 transforming growth factor beta receptor complex assembly;GO:0030199 collagen fibril organization;GO:0007179 transforming growth factor beta receptor signaling pathway	GO:0062023 collagen-containing extracellular matrix;GO:0031012 extracellular matrix;GO:0030312 external encapsulating structure	[GO:0005576] extracellular region; [GO:0005615] extracellular space; [GO:0031012] extracellular matrix; [GO:0030312] external encapsulating structure; [GO:0030198] extracellular matrix organization	(Human)GO:0030021 extracellular matrix structural constituent conferring compression resistance;GO:0005201 extracellular matrix structural constituent;GO:0005198 structural molecule activity		[IPR000372] Leucine-rich repeat N-terminal domain; [IPR001611] Leucine-rich repeat; [IPR003591] Leucine-rich repeat, typical subtype; [IPR032675] Leucine-rich repeat domain superfamily	yes		principal1		MP:0002698 abnormal sclera morphology; MP:0001314 corneal opacity; MP:0002697 abnormal eye size; MP:0006433 abnormal articular cartilage morphology; MP:0005503 abnormal tendon morphology; MP:0003560 osteoarthritis; MP:0003098 decreased tendon stiffness; MP:0003102 sclera thinning			26	98	[{"UniProt":"P50608","EnsemblGene":["ENSMUSG00000041559"],"EnsemblTrans":[["ENSMUST00000048183","ENSMUSP00000035489","principal1"]],"RefSeq":[["NM_021355","NP_067330","VALIDATED"]],"UCSC":["uc007crd"],"SwissProt":["FMOD_MOUSE"]},{"UniProt":"Q543D2","RefSeq":[["NM_021355","NP_067330","VALIDATED"]],"SwissProt":["Q543D2_MOUSE"]}]	(mmu04350)TGF-beta signaling pathway - Mus musculus (house mouse)	1.0	0.0	0.0	0.0	0.0	0.0	0.0	0.0	0.0	0.0	0.0	0.0	0.0	0.0	0.0	0.0	0.0	0.0	0.0	0.0
Slc24a4	238384	symbol	M. musculus	238384	M. musculus	Slc24a4	solute carrier family 24 (sodium/potassium/calcium exchanger), member 4	Enables calcium, potassium:sodium antiporter activity; calcium-dependent protein binding activity; and calmodulin binding activity. Involved in several processes, including cellular response to high light intensity; cone photoresponse recovery; and ion transmembrane transport. Acts upstream of or within positive regulation of gene expression. Located in several cellular components, including cone…	GO:0036368 cone photoresponse recovery;GO:0071486 cellular response to high light intensity;GO:0021630 olfactory nerve maturation	GO:0120199 cone photoreceptor outer segment;GO:0001750 photoreceptor outer segment;GO:0097733 photoreceptor cell cilium	[GO:0055085] transmembrane transport; [GO:0005215] transporter activity; [GO:0005886] plasma membrane; [GO:0050877] nervous system process; [GO:0055065] metal ion homeostasis; [GO:0048856] anatomical structure development; [GO:0043226] organelle; [GO:0023052] signaling; [GO:0005929] cilium	GO:0008273 calcium, potassium:sodium antiporter activity;GO:0005432 calcium:sodium antiporter activity;GO:0015368 calcium:monoatomic cation antiporter activity		[IPR004481] Sodium/potassium/calcium exchanger; [IPR004837] Sodium/calcium exchanger membrane region; [IPR044880] NCX, central ion-binding domain superfamily		yes	principal1	yes	MP:0011110 preweaning lethality, incomplete penetrance; MP:0009142 decreased prepulse inhibition; MP:0001262 decreased body weight; MP:0002576 abnormal enamel morphology; MP:0002968 increased circulating alkaline phosphatase level; MP:0005178 increased circulating cholesterol level; MP:0001556 increased circulating HDL cholesterol level; MP:0008544 impaired olfaction; MP:0010068 decreased red blo…	(Human)OMIM ID:210750 Skin/hair/eye pigmentation, variation in, 6	(Human)DOID:0110063 amelogenesis imperfecta hypomaturation type 2A5	11	35	[{"UniProt":"Q8CGQ8","EnsemblGene":["ENSMUSG00000041771"],"EnsemblTrans":[["ENSMUST00000079020","ENSMUSP00000078030","principal1"]],"RefSeq":[["NM_172152","NP_742164","VALIDATED"]],"UCSC":["uc007oty"],"SwissProt":["NCKX4_MOUSE"]},{"UniProt":"A0A0R4J0Z4","EnsemblGene":["ENSMUSG00000041771"],"EnsemblTrans":[["ENSMUST00000235018","ENSMUSP00000157352",""]],"RefSeq":[["NM_172152","NP_742164","VALIDATE…	(mmu04740)Olfactory transduction - Mus musculus (house mouse)	0.0	0.0	0.0	0.0	1.0	0.0	1.0	0.0	0.0	0.0	0.0	0.0	1.0	1.0	0.0	0.0	0.0	0.0	0.0	0.0
Rhod	11854	symbol	M. musculus	11854	M. musculus	Rhod	ras homolog family member D	Enables GTP binding activity and protein kinase binding activity. Involved in regulation of actin cytoskeleton reorganization and regulation of focal adhesion assembly. Acts upstream of or within protein targeting. Predicted to be located in endosome and membrane. Predicted to be active in several cellular components, including cell cortex; cytoplasmic vesicle; and cytoskeleton. Is expressed in s…	GO:0048041 focal adhesion assembly;GO:0030032 lamellipodium assembly;GO:0007044 cell-substrate junction assembly	GO:0005768 endosome;GO:0031410 cytoplasmic vesicle;GO:0097708 intracellular vesicle	[GO:0003824] catalytic activity; [GO:0016787] hydrolase activity; [GO:0003924] GTPase activity; [GO:0023052] signaling; [GO:0005886] plasma membrane; [GO:0031410] cytoplasmic vesicle; [GO:0043226] organelle; [GO:0005768] endosome; [GO:0048870] cell motility; [GO:0007010] cytoskeleton organization; [GO:0006886] intracellular protein transport; [GO:0007155] cell adhesion; [GO:0034330] cell junction…	GO:0003924 GTPase activity;GO:0005525 GTP binding;GO:0019001 guanyl nucleotide binding		[IPR001806] Small GTPase; [IPR003578] Small GTPase Rho; [IPR005225] Small GTP-binding protein domain; [IPR027417] P-loop containing nucleoside triphosphate hydrolase			principal1					4	42	[{"UniProt":"P97348","EnsemblGene":["ENSMUSG00000041845"],"EnsemblTrans":[["ENSMUST00000048197","ENSMUSP00000036031","principal1"]],"RefSeq":[["NM_007485","NP_031511","VALIDATED"]],"UCSC":["uc008gaa"],"SwissProt":["RHOD_MOUSE"]},{"UniProt":"G3X9Y4","EnsemblGene":["ENSMUSG00000041845"],"EnsemblTrans":[["ENSMUST00000117462","ENSMUSP00000112607",""]],"RefSeq":[["XM_006531644","XP_006531707","MODEL"]…	(mmu04360)Axon guidance - Mus musculus (house mouse)	0.0	0.0	0.0	0.0	0.0	1.0	0.0	1.0	0.0	0.0	0.0	0.0	0.0	0.0	0.0	1.0	0.0	0.0	0.0	1.0
Ctf1	13019	symbol	M. musculus	13019	M. musculus	Ctf1	cardiotrophin 1	Predicted to enable cytokine activity and leukemia inhibitory factor receptor binding activity. Acts upstream of or within neuron development. Predicted to be located in extracellular space. Predicted to be active in extracellular region. Is expressed in several structures, including central nervous system; embryo mesenchyme; genitourinary system; gut; and heart and pericardium. Used to study abd…	GO:0048861 leukemia inhibitory factor signaling pathway;GO:0042531 positive regulation of tyrosine phosphorylation of STAT protein;GO:0042509 regulation of tyrosine phosphorylation of STAT protein	GO:0005615 extracellular space;GO:0005576 extracellular region;GO:0110165 cellular anatomical entity	[GO:0005576] extracellular region; [GO:0098772] molecular function regulator activity; [GO:0048018] receptor ligand activity; [GO:0005615] extracellular space; [GO:0048856] anatomical structure development; [GO:0030154] cell differentiation; [GO:0023052] signaling; [GO:0036211] protein modification process	GO:0005146 leukemia inhibitory factor receptor binding;GO:0005125 cytokine activity;GO:0005126 cytokine receptor binding		[IPR009079] Four-helical cytokine-like, core; [IPR010681] Plethodontid receptivity factor PRF/cardiotrophin-like	yes		principal1		MP:0001261 obese; MP:0010024 increased total body fat amount; MP:0010053 decreased grip strength; MP:0005178 increased circulating cholesterol level; MP:0000938 motor neuron degeneration; MP:0001559 hyperglycemia; MP:0011940 decreased food intake; MP:0002702 decreased circulating free fatty acids level; MP:0002079 increased circulating insulin level; MP:0009171 enlarged pancreatic islets; MP:0010…	OMIM ID:125853 Type 2 diabetes mellitus;OMIM ID:601283 Type 2 diabetes mellitus 1;OMIM ID:601407 Type 2 diabetes mellitus 2;OMIM ID:603694 Type 2 diabetes mellitus 3;OMIM ID:608036 Type 2 diabetes mellitus 4	DOID:0060611 abdominal obesity-metabolic syndrome;DOID:9352 type 2 diabetes mellitus	28	56	[{"UniProt":"Q60753","EnsemblGene":["ENSMUSG00000042340"],"EnsemblTrans":[["ENSMUST00000047393","ENSMUSP00000049161","principal1"]],"RefSeq":[["NM_007795","NP_031821","VALIDATED"]],"UCSC":["uc009jwm"],"SwissProt":["CTF1_MOUSE"]},{"UniProt":"A0A0U1RNJ2","EnsemblGene":["ENSMUSG00000042340"],"EnsemblTrans":[["ENSMUST00000206506","ENSMUSP00000145586",""]],"RefSeq":[["NM_001301282","NP_001288211","VAL…	(mmu04630)JAK-STAT signaling pathway - Mus musculus (house mouse); (mmu04060)Cytokine-cytokine receptor interaction - Mus musculus (house mouse)	0.0	0.0	1.0	0.0	0.0	0.0	0.0	0.0	0.0	0.0	0.0	0.0	0.0	0.0	0.0	0.0	0.0	0.0	0.0	0.0
Mfap4	76293	symbol	M. musculus	76293	M. musculus	Mfap4	microfibrillar-associated protein 4	Predicted to enable antigen binding activity; carbohydrate derivative binding activity; and signaling receptor binding activity. Predicted to be involved in several processes, including complement activation, lectin pathway; elastic fiber assembly; and response to UV. Predicted to act upstream of or within cell adhesion. Located in collagen-containing extracellular matrix. Is expressed in brain; …	GO:0009650 UV protection;GO:0048251 elastic fiber assembly;GO:0071493 cellular response to UV-B	GO:0071953 elastic fiber;GO:0001527 microfibril;GO:0062023 collagen-containing extracellular matrix	[GO:0005576] extracellular region; [GO:0005615] extracellular space; [GO:0007155] cell adhesion; [GO:0031012] extracellular matrix; [GO:0030312] external encapsulating structure; [GO:0030198] extracellular matrix organization; [GO:0005198] structural molecule activity	GO:0005201 extracellular matrix structural constituent;GO:0005198 structural molecule activity;GO:0003674 molecular_function		[IPR002181] Fibrinogen, alpha/beta/gamma chain, C-terminal globular domain; [IPR014716] Fibrinogen, alpha/beta/gamma chain, C-terminal globular, subdomain 1; [IPR036056] Fibrinogen-like, C-terminal	yes		principal1		MP:0001175 abnormal lung morphology; MP:0000702 enlarged lymph nodes; MP:0002327 abnormal respiratory function; MP:0010895 increased lung compliance; MP:0011045 decreased lung elastance; MP:0010901 abnormal pulmonary alveolar parenchyma morphology; MP:0010937 increased total lung capacity			8	47	[{"UniProt":"Q9D1H9","EnsemblGene":["ENSMUSG00000042436"],"EnsemblTrans":[["ENSMUST00000040522","ENSMUSP00000038971",""],["ENSMUST00000064783","ENSMUSP00000070848","principal1"]],"RefSeq":[["NM_001347545","NP_001334474","VALIDATED"],["NM_029568","NP_083844","VALIDATED"]],"UCSC":["uc007jhm"],"SwissProt":["MFAP4_MOUSE"]}]		1.0	0.0	0.0	0.0	0.0	0.0	0.0	0.0	0.0	0.0	0.0	0.0	0.0	0.0	1.0	0.0	0.0	0.0	0.0	0.0
[truncated: 92 more rows]

## Sheet: Enrichment
Supplemental Table S2. List of GO categories retrieved using the metascape interface.
GroupID	Category	Term	Description	LogP	Log(q-value)	InTerm_InList
1_Summary	GO Cellular Components	GO:0031012	extracellular matrix	-15.416	-11.264	48/-
[truncated: 225 more rows]
