# Supplementary material for: Uveitic glaucoma-like features in Yap conditional knockout mice
Source: Cell Death Discov. 2024 Jan 25;10:48. doi: 10.1038/s41420-023-01791-6 (PMC10811226; doi:10.1038/s41420-023-01791-6)
Supplement: Supplementary file 7 — Supplemental Table S3 [file 41420_2023_1791_MOESM7_ESM.xlsx]

## Sheet: Feuil1
Supplemental Table S3. 1ry and 2ry antibodies used in western-blot and Immunofluorescent stainings.
Antigen	Host	Supplier	Reference	Dilution
				Dilution (IF)	(WB)
Primary antibodies
Aquaporin-4	Rabbit	Alomone Labs	AQP-004	1:1 000	1:750
Brn3a	Mouse	Santa Cruz	sc-8429	1:100
GFAP	Rabbit	Dako	Z0334	1:500
GFAP	Goat	Abcam	ab53554		1:1 500
Glutamine synthetase	Mouse	Abcam	ab64613	1:3 000	1:3 000
Kir4.1	Rabbit	Alomone Labs	APC-035	1:1 000	1:750
NEFL	Mouse	EMD Millipore	MAB1615	1:100
RBPMS	Rabbit	Phosphosolutions	1830-RBPMS	1:500
Sox9	Rabbit	EMD Millipore	AB5535	1:300
α-tubulin	Mouse	Sigma-Aldrich	T9026		1:5 000
Albumin-FITC	Goat	Bethyl Laboratories	A90-234F	1:300
Secondary antibodies
Alexa 488 anti-rabbit	donkey	Thermo Fisher Scientific	A21206	1:500
Alexa 555 anti-rabbit	donkey	Thermo Fisher Scientific	A31572	1:500
Alexa 488 anti-mouse IgG1	goat	Thermo Fisher Scientific	A21121	1:500
Alexa 555 anti-mouse IgG1	goat	Thermo Fisher Scientific	A21127	1:500
Alexa 555 anti-mouse IgG2a	goat	Thermo Fisher Scientific	A21127	1:500
Alexa 555 anti-mouse IgG2b	goat	Thermo Fisher Scientific	A21147	1:500
Alexa 488 anti-mouse	goat	Thermo Fisher Scientific	A11001	1:500
Anti-rabbit HRP	Goat	GE Healthcare	NA-934V		1:5 000
Anti-mouse HRP	Goat	Sigma-Aldrich	A4416		1:5 000
Alexa conjugated lectin
Isolectin-B4 alexa 594 conjugate	Griffonia simplicifolia	Thermo Fisher Scientific	I21413	1:300
